# Supplementary material for: Multimodal multi-objective optimization algorithm based on hierarchical environment selection strategy
Source: PeerJ Comput Sci. 2024 Jul 16;10:e2182. doi: 10.7717/peerj-cs.2182 (PMC11323021; doi:10.7717/peerj-cs.2182)
Supplement: Supplemental Information 1 — The main program and the calculation program for PSP and HV indicators, as well as testing questions and real datasets. [file peerj-cs-10-2182-s001.zip]

Archive with 5 entries (5 files):
- Code/CR_calculation.m
- Code/Hypervolume_calculation.m
- Code/IGD_calculation.m
- Code/Main.m
- Code/MMODE_ES.m
