# Supplementary material for: Multimodal multi-objective optimization algorithm based on hierarchical environment selection strategy
Source: PeerJ Comput Sci. 2024 Jul 16;10:e2182. doi: 10.7717/peerj-cs.2182 (PMC11323021; doi:10.7717/peerj-cs.2182)
Supplement: Supplemental Information 1 — The main program and the calculation program for PSP and HV indicators, as well as testing questions and real datasets. [file peerj-cs-10-2182-s001.zip › Code/Main.m]

%% Add path

addpath(genpath('MM_testfunctions/'));
addpath(genpath('Indicator_calculation/'));
 
clear all
 clc

  global fname
  N_function=22;% number of test function
  runtimes=20;  % odd number
  fun_num=1;%function number
  method=5;
 %% Initialize the parameters in MMO test functions
     %[2 3]
     for i_func=3
         
        
     
        switch i_func
            case 1
                fname='MMF1';  % function name
                n_obj=2;       % the dimensions of the decision space
                n_var=2;       % the dimensions of the objective space
                xl=[1 -1];     % the low bounds of the decision variables
                xu=[3 1];      % the up bounds of the decision variables
                repoint=[1.1,1.1]; % reference point used to calculate the Hypervolume, it is set to 1.1*(max value of f_i)     
            case 2
                fname='MMF2';
                n_obj=2;
                n_var=2;
                xl=[0 0];
                xu=[1 2];
                repoint=[1.1,1.1];
            case 3
                fname='MMF3';
                n_obj=2;
                n_var=2;
                xl=[0 0];
                xu=[1 1.5];
                repoint=[1.1,1.1];
            case 4
                fname='MMF4';
                n_obj=2;
                n_var=2;
                xl=[-1 0];
                xu=[1 2];
                repoint=[1.1,1.1];
            case 5
                fname='MMF5';
                n_obj=2;
                n_var=2;
                xl=[1 -1];
                xu=[3 3];
                repoint=[1.1,1.1];
             case 6
                fname='MMF6';
                n_obj=2;
                n_var=2;
                xl=[1 -1];
                xu=[3 2];
                repoint=[1.1,1.1];
            case 7
                fname='MMF7';
                n_obj=2;
                n_var=2;
                xl=[1 -1];
                xu=[3 1];
                repoint=[1.1,1.1];
             case 8
                fname='MMF8';
                n_obj=2;
                n_var=2;
                xl=[-pi 0];
                xu=[pi 9];
               repoint=[1.1,1.1];
              case 9
                fname='MMF9';  % function name
                n_obj=2;       % the dimensions of the decision space
                n_var=2;       % the dimensions of the objective space
                xl=[0.1 0.1];     % the low bounds of the decision variables
                xu=[1.1 1.1];      % the up bounds of the decision variables
                repoint=[1.21,11]; % reference point used to calculate the Hypervolume
            case 10
               fname='MMF10';  % function name
                n_obj=2;       % the dimensions of the decision space
                n_var=2;       % the dimensions of the objective space
                xl=[0.1 0.1];     % the low bounds of the decision variables
                xu=[1.1 1.1];      % the up bounds of the decision variables
               repoint=[1.21,13.2]; % reference point used to calculate the Hypervolume
            case 11
                fname='MMF11';  % function name
                n_obj=2;       % the dimensions of the decision space
                n_var=2;       % the dimensions of the objective space
                xl=[0.1 0.1];     % the low bounds of the decision variables
                xu=[1.1 1.1];      % the up bounds of the decision variables
                repoint=[1.21,15.4];
            case 12
                fname='MMF12';  % function name
                n_obj=2;       % the dimensions of the decision space
                n_var=2;       % the dimensions of the objective space
                xl=[0 0];     % the low bounds of the decision variables
                xu=[1 1];      % the up bounds of the decision variables
                repoint=[1.54,1.1];
             case 13
                 %*need to be modified
                fname='MMF13';  % function name
                n_obj=2;       % the dimensions of the decision space
                n_var=3;       % the dimensions of the objective space
                xl=[0.1 0.1 0.1];     % the low bounds of the decision variables
                xu=[1.1 1.1 1.1];      % the up bounds of the decision variables
                repoint=[1.54,15.4];
             case 14
                fname='MMF14';  % function name
                n_obj=3;       % the dimensions of the decision space
                n_var=3;       % the dimensions of the objective space
                xl=[0 0 0];     % the low bounds of the decision variables
                xu=[1 1 1];      % the up bounds of the decision variables
                repoint=[2.2,2.2,2.2];
              case 15
                fname='MMF15';  % function name
                n_obj=3;       % the dimensions of the decision space
                n_var=3;       % the dimensions of the objective space
                xl=[0 0 0];     % the low bounds of the decision variables
                xu=[1 1 1];      % the up bounds of the decision variables
                repoint=[2.5,2.5,2.5];
             case 16
                fname='MMF1_z';  % function name
                n_obj=2;       % the dimensions of the decision space
                n_var=2;       % the dimensions of the objective space
                xl=[1 -1];     % the low bounds of the decision variables
                xu=[3 1];      % the up bounds of the decision variables
                repoint=[1.1,1.1];
            case 17
                fname='MMF1_e';  % function name
                n_obj=2;       % the dimensions of the decision space
                n_var=2;       % the dimensions of the objective space
                xl=[1 -20];     % the low bounds of the decision variables
                xu=[3 20];      % the up bounds of the decision variables
                repoint=[1.1,1.1];
            case 18
                fname='MMF14_a';  % function name
                n_obj=3;
                n_var=3;
                xl=[0 0 0];
                xu=[1 1 1];
                repoint=[2.2,2.2,2.2];
            case 19
                fname='MMF15_a';  % function name
                n_obj=3;
                n_var=3;
                xl=[0 0 0];
                xu=[1 1 1]; 
                repoint=[2.5,2.5,2.5];
            case 20
                fname='SYM_PART_simple';
                n_obj=2;
                n_var=2;
                xl=[-20 -20];
                xu=[20 20];
                repoint=[4.4,4.4];
             case 21
                fname='SYM_PART_rotated';
                n_obj=2;
                n_var=2;
                xl=[-20 -20];
                xu=[20 20];
                repoint=[4.4,4.4];
            case 22
                fname='Omni_test';
                n_obj=2;
                n_var=3;
                xl=[0 0 0];
                xu=[6 6 6];
                repoint=[4.4,4.4];
        end
         
          load  (strcat([fname,'_Reference_PSPF_data']));
   
          popsize=100*n_var;
          Max_fevs=5000*n_var;
          Max_Gen=fix(Max_fevs/popsize);
       %   method=5; 
  %for gcount=1:30
    
     %   method=5;
    % else
    %   method=4;
   %end
 % end
         % method=5;%choose which method in DE
          sum=0; 
          sumb=0;
           for j=1:runtimes
               
               fprintf('Running test function: %s \n %d times \n', fname,j);
            %    [Indicator_MMODE_ES(:,:,j),rep_MMODE_ES]=MMODE_ES(fname,n_var,n_obj,xl,xu,method,Max_fevs,popsize,PS,PF,repoint);
             
                [ps,pf]=MMODE_ES(fname,n_var,n_obj,xl,xu,method,Max_fevs,popsize,PS,PF,repoint);
                hyp=Hypervolume_calculation(pf,repoint);
                IGDx=IGD_calculation(ps,PS);
                 IGDf=IGD_calculation(pf,PF);
                 CR_ca=CR_calculation(ps,PS,fname);
                 PSP=CR_ca/IGDx;
                 Indicator.MMODE_ES(j,:)=[IGDf,1./hyp,IGDx,1./PSP];
          fprintf('RHYP=: %f \n',1/hyp);
                fprintf('rpsp=: %f \n', 1./PSP);
                        
               sum=sum+1./PSP; 
               sumb=sumb+1./hyp;
              % fprintf('sum=: %f \n', sum);
           end
           a=0;
           a=sum/20;
           b=0;
           b=sumb/20;
            fprintf('a= %f \n', a);
             fprintf('b= %f \n', b);
     end 

   
          
           Indicator.MMODE_ES(runtimes+1,:)=mean(Indicator.MMODE_ES(1:runtimes,:));
          Indicator.MMODE_ES(runtimes+2,:)=std(Indicator.MMODE_ES(1:runtimes,:));
         
          Table.MMODE_ES.rPSP(1,:)=(Indicator.MMODE_ES(:,4));
          Table.MMODE_ES.rhyp(1,:)=(Indicator.MMODE_ES(:,2));
          save Table_global_MMODE_ES Table
    
   %      Mean_Indicator_MMODE_ES=mean(Indicator_MMODE_ES(:,3));
%        
%        %---rPSP-----------    
      %     figure
%           plot(1:size(Mean_Indicator_MMODE_ES,1),Mean_Indicator_MMODE_ES(:,4),'r-');%（:,4）
%           %size(A,1),
        %   ylabel 'rPSP'
        %   xlabel 'Generation number'
        %                  
  
