# Supplementary material for: Multimodal multi-objective optimization algorithm based on hierarchical environment selection strategy
Source: PeerJ Comput Sci. 2024 Jul 16;10:e2182. doi: 10.7717/peerj-cs.2182 (PMC11323021; doi:10.7717/peerj-cs.2182)
Supplement: Supplemental Information 2 [file peerj-cs-10-2182-s002.zip]

Archive with 26 entries (26 files):
- Datesets/MMF1.PF.csv
- Datesets/MMF1.PS.csv
- Datesets/MMF10.PF.csv
- Datesets/MMF10.PS.csv
- Datesets/MMF2.PF.csv
- Datesets/MMF2.PS.csv
- Datesets/MMF3.PF.csv
- Datesets/MMF3.PS.csv
- Datesets/MMF4.PF.csv
- Datesets/MMF4.PS.csv
- Datesets/MMF5.PF.csv
- Datesets/MMF5.PS.csv
- Datesets/MMF6.PF.csv
- Datesets/MMF6.PS.csv
- Datesets/MMF7.PF.csv
- Datesets/MMF7.PS.csv
- Datesets/MMF8.PF.csv
- Datesets/MMF8.PS.csv
- Datesets/MMF9.PF.csv
- Datesets/MMF9.PS.csv
- Datesets/Omni_test.PF.csv
- Datesets/Omni_test.PS.csv
- Datesets/SYM_PART_rotated.PF.csv
- Datesets/SYM_PART_rotated.PS.csv
- Datesets/SYM_PART_simple.PF.csv
- Datesets/SYM_PART_simple.PS.csv
