# Supplementary material for: Multimodal multi-objective optimization algorithm based on hierarchical environment selection strategy
Source: PeerJ Comput Sci. 2024 Jul 16;10:e2182. doi: 10.7717/peerj-cs.2182 (PMC11323021; doi:10.7717/peerj-cs.2182)
Supplement: Supplemental Information 2 [file peerj-cs-10-2182-s002.zip › Datesets/MMF1.PF.csv]

1	0
0.99499	0.0025094
0.98997	0.0050252
0.98496	0.0075473
0.97995	0.010076
0.97494	0.012611
0.96992	0.015152
0.96491	0.017701
0.9599	0.020255
0.95489	0.022817
0.94987	0.025385
0.94486	0.02796
0.93985	0.030542
0.93484	0.03313
0.92982	0.035726
0.92481	0.038329
0.9198	0.040938
0.91479	0.043555
0.90977	0.046179
0.90476	0.04881
0.89975	0.051449
0.89474	0.054095
0.88972	0.056748
0.88471	0.059409
0.8797	0.062077
0.87469	0.064753
0.86967	0.067437
0.86466	0.070128
0.85965	0.072827
0.85464	0.075534
0.84962	0.078249
0.84461	0.080973
0.8396	0.083704
0.83459	0.086443
0.82957	0.089191
0.82456	0.091946
0.81955	0.094711
0.81454	0.097483
0.80952	0.10026
0.80451	0.10305
0.7995	0.10585
0.79449	0.10866
0.78947	0.11148
0.78446	0.1143
0.77945	0.11714
0.77444	0.11998
0.76942	0.12283
0.76441	0.12569
0.7594	0.12857
0.75439	0.13145
0.74937	0.13434
0.74436	0.13724
0.73935	0.14015
0.73434	0.14307
0.72932	0.146
0.72431	0.14894
0.7193	0.15189
0.71429	0.15485
0.70927	0.15782
0.70426	0.1608
0.69925	0.16379
0.69424	0.16679
0.68922	0.16981
0.68421	0.17283
0.6792	0.17587
0.67419	0.17891
0.66917	0.18197
0.66416	0.18504
0.65915	0.18812
0.65414	0.19121
0.64912	0.19432
0.64411	0.19744
0.6391	0.20056
0.63409	0.20371
0.62907	0.20686
0.62406	0.21003
0.61905	0.2132
0.61404	0.2164
0.60902	0.2196
0.60401	0.22282
0.599	0.22605
0.59398	0.2293
0.58897	0.23255
0.58396	0.23583
0.57895	0.23911
0.57393	0.24242
0.56892	0.24573
0.56391	0.24906
0.5589	0.25241
0.55388	0.25577
0.54887	0.25914
0.54386	0.26253
0.53885	0.26594
0.53383	0.26936
0.52882	0.2728
0.52381	0.27625
0.5188	0.27972
0.51378	0.28321
0.50877	0.28672
0.50376	0.29024
0.49875	0.29378
0.49373	0.29734
0.48872	0.30091
0.48371	0.30451
0.4787	0.30812
0.47368	0.31175
0.46867	0.3154
0.46366	0.31907
0.45865	0.32277
0.45363	0.32648
0.44862	0.33021
0.44361	0.33396
0.4386	0.33773
0.43358	0.34153
0.42857	0.34535
0.42356	0.34919
0.41855	0.35305
0.41353	0.35693
0.40852	0.36084
0.40351	0.36478
0.3985	0.36873
0.39348	0.37272
0.38847	0.37673
0.38346	0.38076
0.37845	0.38482
0.37343	0.38891
0.36842	0.39302
0.36341	0.39717
0.3584	0.40134
0.35338	0.40554
0.34837	0.40977
0.34336	0.41403
0.33835	0.41832
0.33333	0.42265
0.32832	0.42701
0.32331	0.4314
0.3183	0.43582
0.31328	0.44028
0.30827	0.44478
0.30326	0.44931
0.29825	0.45388
0.29323	0.45849
0.28822	0.46314
0.28321	0.46783
0.2782	0.47256
0.27318	0.47733
0.26817	0.48215
0.26316	0.48701
0.25815	0.49192
0.25313	0.49688
0.24812	0.50188
0.24311	0.50694
0.2381	0.51205
0.23308	0.51721
0.22807	0.52243
0.22306	0.52771
0.21805	0.53305
0.21303	0.53845
0.20802	0.54391
0.20301	0.54944
0.19799	0.55503
0.19298	0.5607
0.18797	0.56645
0.18296	0.57226
0.17794	0.57816
0.17293	0.58415
0.16792	0.59022
0.16291	0.59638
0.15789	0.60264
0.15288	0.609
0.14787	0.61546
0.14286	0.62204
0.13784	0.62873
0.13283	0.63554
0.12782	0.64248
0.12281	0.64956
0.11779	0.65679
0.11278	0.66417
0.10777	0.67172
0.10276	0.67944
0.097744	0.68736
0.092732	0.69548
0.087719	0.70383
0.082707	0.71241
0.077694	0.72126
0.072682	0.7304
0.067669	0.73987
0.062657	0.74969
0.057644	0.75991
0.052632	0.77058
0.047619	0.78178
0.042607	0.79359
0.037594	0.80611
0.032581	0.8195
0.027569	0.83396
0.022556	0.84981
0.017544	0.86755
0.012531	0.88806
0.0075188	0.91329
0.0025063	0.94994
0.0025063	0.94994
0.0075188	0.91329
0.012531	0.88806
0.017544	0.86755
0.022556	0.84981
0.027569	0.83396
0.032581	0.8195
0.037594	0.80611
0.042607	0.79359
0.047619	0.78178
0.052632	0.77058
0.057644	0.75991
0.062657	0.74969
0.067669	0.73987
0.072682	0.7304
0.077694	0.72126
0.082707	0.71241
0.087719	0.70383
0.092732	0.69548
0.097744	0.68736
0.10276	0.67944
0.10777	0.67172
0.11278	0.66417
0.11779	0.65679
0.12281	0.64956
0.12782	0.64248
0.13283	0.63554
0.13784	0.62873
0.14286	0.62204
0.14787	0.61546
0.15288	0.609
0.15789	0.60264
0.16291	0.59638
0.16792	0.59022
0.17293	0.58415
0.17794	0.57816
0.18296	0.57226
0.18797	0.56645
0.19298	0.5607
0.19799	0.55503
0.20301	0.54944
0.20802	0.54391
0.21303	0.53845
0.21805	0.53305
0.22306	0.52771
0.22807	0.52243
0.23308	0.51721
0.2381	0.51205
0.24311	0.50694
0.24812	0.50188
0.25313	0.49688
0.25815	0.49192
0.26316	0.48701
0.26817	0.48215
0.27318	0.47733
0.2782	0.47256
0.28321	0.46783
0.28822	0.46314
0.29323	0.45849
0.29825	0.45388
0.30326	0.44931
0.30827	0.44478
0.31328	0.44028
0.3183	0.43582
0.32331	0.4314
0.32832	0.42701
0.33333	0.42265
0.33835	0.41832
0.34336	0.41403
0.34837	0.40977
0.35338	0.40554
0.3584	0.40134
0.36341	0.39717
0.36842	0.39302
0.37343	0.38891
0.37845	0.38482
0.38346	0.38076
0.38847	0.37673
0.39348	0.37272
0.3985	0.36873
0.40351	0.36478
0.40852	0.36084
0.41353	0.35693
0.41855	0.35305
0.42356	0.34919
0.42857	0.34535
0.43358	0.34153
0.4386	0.33773
0.44361	0.33396
0.44862	0.33021
0.45363	0.32648
0.45865	0.32277
0.46366	0.31907
0.46867	0.3154
0.47368	0.31175
0.4787	0.30812
0.48371	0.30451
0.48872	0.30091
0.49373	0.29734
0.49875	0.29378
0.50376	0.29024
0.50877	0.28672
0.51378	0.28321
0.5188	0.27972
0.52381	0.27625
0.52882	0.2728
0.53383	0.26936
0.53885	0.26594
0.54386	0.26253
0.54887	0.25914
0.55388	0.25577
0.5589	0.25241
0.56391	0.24906
0.56892	0.24573
0.57393	0.24242
0.57895	0.23911
0.58396	0.23583
0.58897	0.23255
0.59398	0.2293
0.599	0.22605
0.60401	0.22282
0.60902	0.2196
0.61404	0.2164
0.61905	0.2132
0.62406	0.21003
0.62907	0.20686
0.63409	0.20371
0.6391	0.20056
0.64411	0.19744
0.64912	0.19432
0.65414	0.19121
0.65915	0.18812
0.66416	0.18504
0.66917	0.18197
0.67419	0.17891
0.6792	0.17587
0.68421	0.17283
0.68922	0.16981
0.69424	0.16679
0.69925	0.16379
0.70426	0.1608
0.70927	0.15782
0.71429	0.15485
0.7193	0.15189
0.72431	0.14894
0.72932	0.146
0.73434	0.14307
0.73935	0.14015
0.74436	0.13724
0.74937	0.13434
0.75439	0.13145
0.7594	0.12857
0.76441	0.12569
0.76942	0.12283
0.77444	0.11998
0.77945	0.11714
0.78446	0.1143
0.78947	0.11148
0.79449	0.10866
0.7995	0.10585
0.80451	0.10305
0.80952	0.10026
0.81454	0.097483
0.81955	0.094711
0.82456	0.091946
0.82957	0.089191
0.83459	0.086443
0.8396	0.083704
0.84461	0.080973
0.84962	0.078249
0.85464	0.075534
0.85965	0.072827
0.86466	0.070128
0.86967	0.067437
0.87469	0.064753
0.8797	0.062077
0.88471	0.059409
0.88972	0.056748
0.89474	0.054095
0.89975	0.051449
0.90476	0.04881
0.90977	0.046179
0.91479	0.043555
0.9198	0.040938
0.92481	0.038329
0.92982	0.035726
0.93484	0.03313
0.93985	0.030542
0.94486	0.02796
0.94987	0.025385
0.95489	0.022817
0.9599	0.020255
0.96491	0.017701
0.96992	0.015152
0.97494	0.012611
0.97995	0.010076
0.98496	0.0075473
0.98997	0.0050252
0.99499	0.0025094
1	0
