# Supplementary material for: Multimodal multi-objective optimization algorithm based on hierarchical environment selection strategy
Source: PeerJ Comput Sci. 2024 Jul 16;10:e2182. doi: 10.7717/peerj-cs.2182 (PMC11323021; doi:10.7717/peerj-cs.2182)
Supplement: Supplemental Information 2 [file peerj-cs-10-2182-s002.zip › Datesets/MMF1.PS.csv]

1	8.5725e-16
1.005	0.094343
1.01	0.18785
1.015	0.27967
1.0201	0.369
1.0251	0.45504
1.0301	0.53702
1.0351	0.61421
1.0401	0.68592
1.0451	0.75152
1.0501	0.8104
1.0551	0.86206
1.0602	0.90603
1.0652	0.94192
1.0702	0.9694
1.0752	0.98824
1.0802	0.99826
1.0852	0.99937
1.0902	0.99157
1.0952	0.97493
1.1003	0.94959
1.1053	0.91577
1.1103	0.87379
1.1153	0.82401
1.1203	0.76689
1.1253	0.70292
1.1303	0.63268
1.1353	0.5568
1.1404	0.47595
1.1454	0.39085
1.1504	0.30227
1.1554	0.21099
1.1604	0.11783
1.1654	0.023619
1.1704	-0.070804
1.1754	-0.16459
1.1805	-0.25692
1.1855	-0.34695
1.1905	-0.43388
1.1955	-0.51695
1.2005	-0.5954
1.2055	-0.66855
1.2105	-0.73572
1.2155	-0.79634
1.2206	-0.84985
1.2256	-0.89578
1.2306	-0.93372
1.2356	-0.96333
1.2406	-0.98435
1.2456	-0.99658
1.2506	-0.99993
1.2556	-0.99436
1.2607	-0.97991
1.2657	-0.95673
1.2707	-0.92501
1.2757	-0.88503
1.2807	-0.83717
1.2857	-0.78183
1.2907	-0.71952
1.2957	-0.65079
1.3008	-0.57626
1.3058	-0.49659
1.3108	-0.41248
1.3158	-0.3247
1.3208	-0.23402
1.3258	-0.14125
1.3308	-0.047224
1.3358	0.047224
1.3409	0.14125
1.3459	0.23402
1.3509	0.3247
1.3559	0.41248
1.3609	0.49659
1.3659	0.57626
1.3709	0.65079
1.3759	0.71952
1.381	0.78183
1.386	0.83717
1.391	0.88503
1.396	0.92501
1.401	0.95673
1.406	0.97991
1.411	0.99436
1.416	0.99993
1.4211	0.99658
1.4261	0.98435
1.4311	0.96333
1.4361	0.93372
1.4411	0.89578
1.4461	0.84985
1.4511	0.79634
1.4561	0.73572
1.4612	0.66855
1.4662	0.5954
1.4712	0.51695
1.4762	0.43388
1.4812	0.34695
1.4862	0.25692
1.4912	0.16459
1.4962	0.070804
1.5013	-0.023619
1.5063	-0.11783
1.5113	-0.21099
1.5163	-0.30227
1.5213	-0.39085
1.5263	-0.47595
1.5313	-0.5568
1.5363	-0.63268
1.5414	-0.70292
1.5464	-0.76689
1.5514	-0.82401
1.5564	-0.87379
1.5614	-0.91577
1.5664	-0.94959
1.5714	-0.97493
1.5764	-0.99157
1.5815	-0.99937
1.5865	-0.99826
1.5915	-0.98824
1.5965	-0.9694
1.6015	-0.94192
1.6065	-0.90603
1.6115	-0.86206
1.6165	-0.8104
1.6216	-0.75152
1.6266	-0.68592
1.6316	-0.61421
1.6366	-0.53702
1.6416	-0.45504
1.6466	-0.369
1.6516	-0.27967
1.6566	-0.18785
1.6617	-0.094343
1.6667	-3.1853e-15
1.6717	0.094343
1.6767	0.18785
1.6817	0.27967
1.6867	0.369
1.6917	0.45504
1.6967	0.53702
1.7018	0.61421
1.7068	0.68592
1.7118	0.75152
1.7168	0.8104
1.7218	0.86206
1.7268	0.90603
1.7318	0.94192
1.7368	0.9694
1.7419	0.98824
1.7469	0.99826
1.7519	0.99937
1.7569	0.99157
1.7619	0.97493
1.7669	0.94959
1.7719	0.91577
1.7769	0.87379
1.782	0.82401
1.787	0.76689
1.792	0.70292
1.797	0.63268
1.802	0.5568
1.807	0.47595
1.812	0.39085
1.817	0.30227
1.8221	0.21099
1.8271	0.11783
1.8321	0.023619
1.8371	-0.070804
1.8421	-0.16459
1.8471	-0.25692
1.8521	-0.34695
1.8571	-0.43388
1.8622	-0.51695
1.8672	-0.5954
1.8722	-0.66855
1.8772	-0.73572
1.8822	-0.79634
1.8872	-0.84985
1.8922	-0.89578
1.8972	-0.93372
1.9023	-0.96333
1.9073	-0.98435
1.9123	-0.99658
1.9173	-0.99993
1.9223	-0.99436
1.9273	-0.97991
1.9323	-0.95673
1.9373	-0.92501
1.9424	-0.88503
1.9474	-0.83717
1.9524	-0.78183
1.9574	-0.71952
1.9624	-0.65079
1.9674	-0.57626
1.9724	-0.49659
1.9774	-0.41248
1.9825	-0.3247
1.9875	-0.23402
1.9925	-0.14125
1.9975	-0.047224
2.0025	-0.34982
2.0075	-1.0516
2.0125	-1.751
2.0175	-2.4417
2.0226	-3.1174
2.0276	-3.7719
2.0326	-4.399
2.0376	-4.993
2.0426	-5.548
2.0476	-6.0587
2.0526	-6.5202
2.0576	-6.9276
2.0627	-7.2769
2.0677	-7.5642
2.0727	-7.7865
2.0777	-7.941
2.0827	-8.0256
2.0877	-8.0389
2.0927	-7.9801
2.0977	-7.849
2.1028	-7.646
2.1078	-7.3722
2.1128	-7.0293
2.1178	-6.6198
2.1228	-6.1466
2.1278	-5.6135
2.1328	-5.0244
2.1378	-4.3843
2.1429	-3.6983
2.1479	-2.9722
2.1529	-2.212
2.1579	-1.4242
2.1629	-0.61574
2.1679	0.20643
2.1729	1.035
2.1779	1.8627
2.183	2.6819
2.188	3.4853
2.193	4.2654
2.198	5.015
2.203	5.7271
2.208	6.3949
2.213	7.012
2.218	7.5722
2.2231	8.0699
2.2281	8.5001
2.2331	8.8583
2.2381	9.1404
2.2431	9.3432
2.2481	9.464
2.2531	9.5009
2.2581	9.4528
2.2632	9.3192
2.2682	9.1005
2.2732	8.7978
2.2782	8.4129
2.2832	7.9485
2.2882	7.408
2.2932	6.7954
2.2982	6.1155
2.3033	5.3738
2.3083	4.5764
2.3133	3.7297
2.3183	2.841
2.3233	1.9178
2.3283	0.96803
2.3333	5.8743e-14
2.3383	-0.97778
2.3434	-1.9566
2.3484	-2.9277
2.3534	-3.8823
2.3584	-4.8116
2.3634	-5.707
2.3684	-6.5601
2.3734	-7.3628
2.3784	-8.1074
2.3835	-8.7867
2.3885	-9.3937
2.3935	-9.9225
2.3985	-10.367
2.4035	-10.723
2.4085	-10.987
2.4135	-11.154
2.4185	-11.222
2.4236	-11.191
2.4286	-11.058
2.4336	-10.825
2.4386	-10.492
2.4436	-10.061
2.4486	-9.5358
2.4536	-8.9193
2.4586	-8.2164
2.4637	-7.4325
2.4687	-6.574
2.4737	-5.6476
2.4787	-4.6612
2.4837	-3.6229
2.4887	-2.5416
2.4937	-1.4265
2.4987	-0.28738
2.5038	0.86581
2.5088	2.0228
2.5138	3.1733
2.5188	4.3069
2.5238	5.4131
2.5288	6.4819
2.5338	7.5031
2.5388	8.4672
2.5439	9.3648
2.5489	10.187
2.5539	10.926
2.5589	11.575
2.5639	12.126
2.5689	12.573
2.5739	12.912
2.5789	13.138
2.584	13.249
2.589	13.241
2.594	13.114
2.599	12.868
2.604	12.504
2.609	12.024
2.614	11.431
2.619	10.729
2.6241	9.9234
2.6291	9.0206
2.6341	8.0276
2.6391	6.9525
2.6441	5.804
2.6491	4.5918
2.6541	3.326
2.6591	2.0177
2.6642	0.67795
2.6692	-0.68136
2.6742	-2.0482
2.6792	-3.4105
2.6842	-4.7558
2.6892	-6.0718
2.6942	-7.3466
2.6992	-8.5682
2.7043	-9.725
2.7093	-10.806
2.7143	-11.801
2.7193	-12.7
2.7243	-13.493
2.7293	-14.173
2.7343	-14.733
2.7393	-15.166
2.7444	-15.467
2.7494	-15.632
2.7544	-15.658
2.7594	-15.543
2.7644	-15.288
2.7694	-14.892
2.7744	-14.359
2.7794	-13.691
2.7845	-12.894
2.7895	-11.972
2.7945	-10.934
2.7995	-9.7863
2.8045	-8.5395
2.8095	-7.2033
2.8145	-5.789
2.8195	-4.3083
2.8246	-2.774
2.8296	-1.1993
2.8346	0.40207
2.8396	2.016
2.8446	3.628
2.8496	5.2236
2.8546	6.7884
2.8596	8.3079
2.8647	9.768
2.8697	11.155
2.8747	12.456
2.8797	13.657
2.8847	14.749
2.8897	15.718
2.8947	16.556
2.8997	17.254
2.9048	17.803
2.9098	18.198
2.9148	18.433
2.9198	18.505
2.9248	18.412
2.9298	18.151
2.9348	17.725
2.9398	17.136
2.9449	16.386
2.9499	15.482
2.9549	14.429
2.9599	13.236
2.9649	11.911
2.9699	10.467
2.9749	8.9136
2.9799	7.2645
2.985	5.5335
2.99	3.7353
2.995	1.8855
3	1.7218e-14
