# Supplementary material for: Multimodal multi-objective optimization algorithm based on hierarchical environment selection strategy
Source: PeerJ Comput Sci. 2024 Jul 16;10:e2182. doi: 10.7717/peerj-cs.2182 (PMC11323021; doi:10.7717/peerj-cs.2182)
Supplement: Supplemental Information 2 [file peerj-cs-10-2182-s002.zip › Datesets/MMF10.PF.csv]

0.1	7.057
0.10503	6.7193
0.11005	6.4125
0.11508	6.1325
0.1201	5.8759
0.12513	5.6399
0.13015	5.4221
0.13518	5.2206
0.1402	5.0335
0.14523	4.8593
0.15025	4.6968
0.15528	4.5448
0.1603	4.4023
0.16533	4.2685
0.17035	4.1426
0.17538	4.0239
0.1804	3.9118
0.18543	3.8058
0.19045	3.7054
0.19548	3.6101
0.2005	3.5196
0.20553	3.4336
0.21055	3.3516
0.21558	3.2735
0.2206	3.1989
0.22563	3.1277
0.23065	3.0596
0.23568	2.9943
0.2407	2.9318
0.24573	2.8719
0.25075	2.8143
0.25578	2.759
0.2608	2.7058
0.26583	2.6547
0.27085	2.6054
0.27588	2.558
0.2809	2.5122
0.28593	2.4681
0.29095	2.4255
0.29598	2.3843
0.30101	2.3445
0.30603	2.306
0.31106	2.2687
0.31608	2.2326
0.32111	2.1977
0.32613	2.1638
0.33116	2.131
0.33618	2.0992
0.34121	2.0682
0.34623	2.0382
0.35126	2.0091
0.35628	1.9807
0.36131	1.9532
0.36633	1.9264
0.37136	1.9003
0.37638	1.8749
0.38141	1.8502
0.38643	1.8262
0.39146	1.8027
0.39648	1.7799
0.40151	1.7576
0.40653	1.7359
0.41156	1.7147
0.41658	1.694
0.42161	1.6738
0.42663	1.6541
0.43166	1.6348
0.43668	1.616
0.44171	1.5977
0.44673	1.5797
0.45176	1.5621
0.45678	1.5449
0.46181	1.5281
0.46683	1.5117
0.47186	1.4956
0.47688	1.4798
0.48191	1.4644
0.48693	1.4493
0.49196	1.4345
0.49698	1.42
0.50201	1.4057
0.50704	1.3918
0.51206	1.3782
0.51709	1.3648
0.52211	1.3516
0.52714	1.3387
0.53216	1.3261
0.53719	1.3137
0.54221	1.3015
0.54724	1.2896
0.55226	1.2778
0.55729	1.2663
0.56231	1.255
0.56734	1.2439
0.57236	1.233
0.57739	1.2222
0.58241	1.2117
0.58744	1.2013
0.59246	1.1911
0.59749	1.1811
0.60251	1.1713
0.60754	1.1616
0.61256	1.152
0.61759	1.1427
0.62261	1.1334
0.62764	1.1244
0.63266	1.1154
0.63769	1.1066
0.64271	1.098
0.64774	1.0895
0.65276	1.0811
0.65779	1.0728
0.66281	1.0647
0.66784	1.0567
0.67286	1.0488
0.67789	1.041
0.68291	1.0334
0.68794	1.0258
0.69296	1.0184
0.69799	1.011
0.70302	1.0038
0.70804	0.99669
0.71307	0.98967
0.71809	0.98274
0.72312	0.97591
0.72814	0.96918
0.73317	0.96253
0.73819	0.95598
0.74322	0.94952
0.74824	0.94314
0.75327	0.93685
0.75829	0.93064
0.76332	0.92451
0.76834	0.91847
0.77337	0.9125
0.77839	0.90661
0.78342	0.90079
0.78844	0.89505
0.79347	0.88938
0.79849	0.88379
0.80352	0.87826
0.80854	0.8728
0.81357	0.86741
0.81859	0.86208
0.82362	0.85682
0.82864	0.85163
0.83367	0.8465
0.83869	0.84142
0.84372	0.83641
0.84874	0.83146
0.85377	0.82657
0.85879	0.82173
0.86382	0.81695
0.86884	0.81222
0.87387	0.80755
0.87889	0.80294
0.88392	0.79837
0.88894	0.79386
0.89397	0.7894
0.89899	0.78498
0.90402	0.78062
0.90905	0.77631
0.91407	0.77204
0.9191	0.76782
0.92412	0.76364
0.92915	0.75951
0.93417	0.75543
0.9392	0.75138
0.94422	0.74738
0.94925	0.74343
0.95427	0.73951
0.9593	0.73564
0.96432	0.73181
0.96935	0.72801
0.97437	0.72426
0.9794	0.72054
0.98442	0.71686
0.98945	0.71322
0.99447	0.70962
0.9995	0.70605
1.0045	0.70252
1.0095	0.69902
1.0146	0.69556
1.0196	0.69213
1.0246	0.68874
1.0296	0.68538
1.0347	0.68205
1.0397	0.67875
1.0447	0.67549
1.0497	0.67225
1.0548	0.66905
1.0598	0.66588
1.0648	0.66274
1.0698	0.65962
1.0749	0.65654
1.0799	0.65348
1.0849	0.65046
1.0899	0.64746
1.095	0.64449
1.1	0.64154
0.1	12
0.10503	11.426
0.11005	10.904
0.11508	10.428
0.1201	9.9916
0.12513	9.5904
0.13015	9.2201
0.13518	8.8773
0.1402	8.5591
0.14523	8.263
0.15025	7.9866
0.15528	7.7282
0.1603	7.4859
0.16533	7.2584
0.17035	7.0442
0.17538	6.8424
0.1804	6.6518
0.18543	6.4715
0.19045	6.3008
0.19548	6.1388
0.2005	5.985
0.20553	5.8386
0.21055	5.6993
0.21558	5.5664
0.2206	5.4396
0.22563	5.3185
0.23065	5.2026
0.23568	5.0917
0.2407	4.9854
0.24573	4.8834
0.25075	4.7856
0.25578	4.6916
0.2608	4.6012
0.26583	4.5142
0.27085	4.4304
0.27588	4.3497
0.2809	4.2719
0.28593	4.1968
0.29095	4.1244
0.29598	4.0543
0.30101	3.9866
0.30603	3.9212
0.31106	3.8578
0.31608	3.7965
0.32111	3.7371
0.32613	3.6795
0.33116	3.6237
0.33618	3.5695
0.34121	3.5169
0.34623	3.4659
0.35126	3.4163
0.35628	3.3681
0.36131	3.3213
0.36633	3.2757
0.37136	3.2314
0.37638	3.1883
0.38141	3.1462
0.38643	3.1053
0.39146	3.0655
0.39648	3.0266
0.40151	2.9887
0.40653	2.9518
0.41156	2.9158
0.41658	2.8806
0.42161	2.8462
0.42663	2.8127
0.43166	2.78
0.43668	2.748
0.44171	2.7167
0.44673	2.6862
0.45176	2.6563
0.45678	2.6271
0.46181	2.5985
0.46683	2.5705
0.47186	2.5431
0.47688	2.5163
0.48191	2.4901
0.48693	2.4644
0.49196	2.4392
0.49698	2.4146
0.50201	2.3904
0.50704	2.3667
0.51206	2.3435
0.51709	2.3207
0.52211	2.2984
0.52714	2.2765
0.53216	2.255
0.53719	2.2339
0.54221	2.2132
0.54724	2.1928
0.55226	2.1729
0.55729	2.1533
0.56231	2.134
0.56734	2.1151
0.57236	2.0966
0.57739	2.0783
0.58241	2.0604
0.58744	2.0428
0.59246	2.0254
0.59749	2.0084
0.60251	1.9917
0.60754	1.9752
0.61256	1.959
0.61759	1.943
0.62261	1.9274
0.62764	1.9119
0.63266	1.8967
0.63769	1.8818
0.64271	1.8671
0.64774	1.8526
0.65276	1.8383
0.65779	1.8243
0.66281	1.8105
0.66784	1.7968
0.67286	1.7834
0.67789	1.7702
0.68291	1.7572
0.68794	1.7443
0.69296	1.7317
0.69799	1.7192
0.70302	1.7069
0.70804	1.6948
0.71307	1.6829
0.71809	1.6711
0.72312	1.6595
0.72814	1.648
0.73317	1.6367
0.73819	1.6256
0.74322	1.6146
0.74824	1.6038
0.75327	1.5931
0.75829	1.5825
0.76332	1.5721
0.76834	1.5618
0.77337	1.5517
0.77839	1.5416
0.78342	1.5318
0.78844	1.522
0.79347	1.5123
0.79849	1.5028
0.80352	1.4934
0.80854	1.4842
0.81357	1.475
0.81859	1.4659
0.82362	1.457
0.82864	1.4482
0.83367	1.4394
0.83869	1.4308
0.84372	1.4223
0.84874	1.4139
0.85377	1.4055
0.85879	1.3973
0.86382	1.3892
0.86884	1.3811
0.87387	1.3732
0.87889	1.3654
0.88392	1.3576
0.88894	1.3499
0.89397	1.3423
0.89899	1.3348
0.90402	1.3274
0.90905	1.3201
0.91407	1.3128
0.9191	1.3056
0.92412	1.2985
0.92915	1.2915
0.93417	1.2846
0.9392	1.2777
0.94422	1.2709
0.94925	1.2642
0.95427	1.2575
0.9593	1.2509
0.96432	1.2444
0.96935	1.2379
0.97437	1.2316
0.9794	1.2252
0.98442	1.219
0.98945	1.2128
0.99447	1.2067
0.9995	1.2006
1.0045	1.1946
1.0095	1.1887
1.0146	1.1828
1.0196	1.1769
1.0246	1.1712
1.0296	1.1654
1.0347	1.1598
1.0397	1.1542
1.0447	1.1486
1.0497	1.1431
1.0548	1.1377
1.0598	1.1323
1.0648	1.1269
1.0698	1.1217
1.0749	1.1164
1.0799	1.1112
1.0849	1.1061
1.0899	1.101
1.095	1.0959
1.1	1.0909
