# Supplementary material for: Multimodal multi-objective optimization algorithm based on hierarchical environment selection strategy
Source: PeerJ Comput Sci. 2024 Jul 16;10:e2182. doi: 10.7717/peerj-cs.2182 (PMC11323021; doi:10.7717/peerj-cs.2182)
Supplement: Supplemental Information 2 [file peerj-cs-10-2182-s002.zip › Datesets/MMF10.PS.csv]

0.1	0.2
0.10503	0.2
0.11005	0.2
0.11508	0.2
0.1201	0.2
0.12513	0.2
0.13015	0.2
0.13518	0.2
0.1402	0.2
0.14523	0.2
0.15025	0.2
0.15528	0.2
0.1603	0.2
0.16533	0.2
0.17035	0.2
0.17538	0.2
0.1804	0.2
0.18543	0.2
0.19045	0.2
0.19548	0.2
0.2005	0.2
0.20553	0.2
0.21055	0.2
0.21558	0.2
0.2206	0.2
0.22563	0.2
0.23065	0.2
0.23568	0.2
0.2407	0.2
0.24573	0.2
0.25075	0.2
0.25578	0.2
0.2608	0.2
0.26583	0.2
0.27085	0.2
0.27588	0.2
0.2809	0.2
0.28593	0.2
0.29095	0.2
0.29598	0.2
0.30101	0.2
0.30603	0.2
0.31106	0.2
0.31608	0.2
0.32111	0.2
0.32613	0.2
0.33116	0.2
0.33618	0.2
0.34121	0.2
0.34623	0.2
0.35126	0.2
0.35628	0.2
0.36131	0.2
0.36633	0.2
0.37136	0.2
0.37638	0.2
0.38141	0.2
0.38643	0.2
0.39146	0.2
0.39648	0.2
0.40151	0.2
0.40653	0.2
0.41156	0.2
0.41658	0.2
0.42161	0.2
0.42663	0.2
0.43166	0.2
0.43668	0.2
0.44171	0.2
0.44673	0.2
0.45176	0.2
0.45678	0.2
0.46181	0.2
0.46683	0.2
0.47186	0.2
0.47688	0.2
0.48191	0.2
0.48693	0.2
0.49196	0.2
0.49698	0.2
0.50201	0.2
0.50704	0.2
0.51206	0.2
0.51709	0.2
0.52211	0.2
0.52714	0.2
0.53216	0.2
0.53719	0.2
0.54221	0.2
0.54724	0.2
0.55226	0.2
0.55729	0.2
0.56231	0.2
0.56734	0.2
0.57236	0.2
0.57739	0.2
0.58241	0.2
0.58744	0.2
0.59246	0.2
0.59749	0.2
0.60251	0.2
0.60754	0.2
0.61256	0.2
0.61759	0.2
0.62261	0.2
0.62764	0.2
0.63266	0.2
0.63769	0.2
0.64271	0.2
0.64774	0.2
0.65276	0.2
0.65779	0.2
0.66281	0.2
0.66784	0.2
0.67286	0.2
0.67789	0.2
0.68291	0.2
0.68794	0.2
0.69296	0.2
0.69799	0.2
0.70302	0.2
0.70804	0.2
0.71307	0.2
0.71809	0.2
0.72312	0.2
0.72814	0.2
0.73317	0.2
0.73819	0.2
0.74322	0.2
0.74824	0.2
0.75327	0.2
0.75829	0.2
0.76332	0.2
0.76834	0.2
0.77337	0.2
0.77839	0.2
0.78342	0.2
0.78844	0.2
0.79347	0.2
0.79849	0.2
0.80352	0.2
0.80854	0.2
0.81357	0.2
0.81859	0.2
0.82362	0.2
0.82864	0.2
0.83367	0.2
0.83869	0.2
0.84372	0.2
0.84874	0.2
0.85377	0.2
0.85879	0.2
0.86382	0.2
0.86884	0.2
0.87387	0.2
0.87889	0.2
0.88392	0.2
0.88894	0.2
0.89397	0.2
0.89899	0.2
0.90402	0.2
0.90905	0.2
0.91407	0.2
0.9191	0.2
0.92412	0.2
0.92915	0.2
0.93417	0.2
0.9392	0.2
0.94422	0.2
0.94925	0.2
0.95427	0.2
0.9593	0.2
0.96432	0.2
0.96935	0.2
0.97437	0.2
0.9794	0.2
0.98442	0.2
0.98945	0.2
0.99447	0.2
0.9995	0.2
1.0045	0.2
1.0095	0.2
1.0146	0.2
1.0196	0.2
1.0246	0.2
1.0296	0.2
1.0347	0.2
1.0397	0.2
1.0447	0.2
1.0497	0.2
1.0548	0.2
1.0598	0.2
1.0648	0.2
1.0698	0.2
1.0749	0.2
1.0799	0.2
1.0849	0.2
1.0899	0.2
1.095	0.2
1.1	0.2
0.1	0.6
0.10503	0.6
0.11005	0.6
0.11508	0.6
0.1201	0.6
0.12513	0.6
0.13015	0.6
0.13518	0.6
0.1402	0.6
0.14523	0.6
0.15025	0.6
0.15528	0.6
0.1603	0.6
0.16533	0.6
0.17035	0.6
0.17538	0.6
0.1804	0.6
0.18543	0.6
0.19045	0.6
0.19548	0.6
0.2005	0.6
0.20553	0.6
0.21055	0.6
0.21558	0.6
0.2206	0.6
0.22563	0.6
0.23065	0.6
0.23568	0.6
0.2407	0.6
0.24573	0.6
0.25075	0.6
0.25578	0.6
0.2608	0.6
0.26583	0.6
0.27085	0.6
0.27588	0.6
0.2809	0.6
0.28593	0.6
0.29095	0.6
0.29598	0.6
0.30101	0.6
0.30603	0.6
0.31106	0.6
0.31608	0.6
0.32111	0.6
0.32613	0.6
0.33116	0.6
0.33618	0.6
0.34121	0.6
0.34623	0.6
0.35126	0.6
0.35628	0.6
0.36131	0.6
0.36633	0.6
0.37136	0.6
0.37638	0.6
0.38141	0.6
0.38643	0.6
0.39146	0.6
0.39648	0.6
0.40151	0.6
0.40653	0.6
0.41156	0.6
0.41658	0.6
0.42161	0.6
0.42663	0.6
0.43166	0.6
0.43668	0.6
0.44171	0.6
0.44673	0.6
0.45176	0.6
0.45678	0.6
0.46181	0.6
0.46683	0.6
0.47186	0.6
0.47688	0.6
0.48191	0.6
0.48693	0.6
0.49196	0.6
0.49698	0.6
0.50201	0.6
0.50704	0.6
0.51206	0.6
0.51709	0.6
0.52211	0.6
0.52714	0.6
0.53216	0.6
0.53719	0.6
0.54221	0.6
0.54724	0.6
0.55226	0.6
0.55729	0.6
0.56231	0.6
0.56734	0.6
0.57236	0.6
0.57739	0.6
0.58241	0.6
0.58744	0.6
0.59246	0.6
0.59749	0.6
0.60251	0.6
0.60754	0.6
0.61256	0.6
0.61759	0.6
0.62261	0.6
0.62764	0.6
0.63266	0.6
0.63769	0.6
0.64271	0.6
0.64774	0.6
0.65276	0.6
0.65779	0.6
0.66281	0.6
0.66784	0.6
0.67286	0.6
0.67789	0.6
0.68291	0.6
0.68794	0.6
0.69296	0.6
0.69799	0.6
0.70302	0.6
0.70804	0.6
0.71307	0.6
0.71809	0.6
0.72312	0.6
0.72814	0.6
0.73317	0.6
0.73819	0.6
0.74322	0.6
0.74824	0.6
0.75327	0.6
0.75829	0.6
0.76332	0.6
0.76834	0.6
0.77337	0.6
0.77839	0.6
0.78342	0.6
0.78844	0.6
0.79347	0.6
0.79849	0.6
0.80352	0.6
0.80854	0.6
0.81357	0.6
0.81859	0.6
0.82362	0.6
0.82864	0.6
0.83367	0.6
0.83869	0.6
0.84372	0.6
0.84874	0.6
0.85377	0.6
0.85879	0.6
0.86382	0.6
0.86884	0.6
0.87387	0.6
0.87889	0.6
0.88392	0.6
0.88894	0.6
0.89397	0.6
0.89899	0.6
0.90402	0.6
0.90905	0.6
0.91407	0.6
0.9191	0.6
0.92412	0.6
0.92915	0.6
0.93417	0.6
0.9392	0.6
0.94422	0.6
0.94925	0.6
0.95427	0.6
0.9593	0.6
0.96432	0.6
0.96935	0.6
0.97437	0.6
0.9794	0.6
0.98442	0.6
0.98945	0.6
0.99447	0.6
0.9995	0.6
1.0045	0.6
1.0095	0.6
1.0146	0.6
1.0196	0.6
1.0246	0.6
1.0296	0.6
1.0347	0.6
1.0397	0.6
1.0447	0.6
1.0497	0.6
1.0548	0.6
1.0598	0.6
1.0648	0.6
1.0698	0.6
1.0749	0.6
1.0799	0.6
1.0849	0.6
1.0899	0.6
1.095	0.6
1.1	0.6
