# Supplementary material for: Multimodal multi-objective optimization algorithm based on hierarchical environment selection strategy
Source: PeerJ Comput Sci. 2024 Jul 16;10:e2182. doi: 10.7717/peerj-cs.2182 (PMC11323021; doi:10.7717/peerj-cs.2182)
Supplement: Supplemental Information 2 [file peerj-cs-10-2182-s002.zip › Datesets/MMF2.PF.csv]

0	1
0.0050251	0.92911
0.01005	0.89975
0.015075	0.87722
0.020101	0.85822
0.025126	0.84149
0.030151	0.82636
0.035176	0.81245
0.040201	0.7995
0.045226	0.78734
0.050251	0.77583
0.055276	0.76489
0.060302	0.75444
0.065327	0.74441
0.070352	0.73476
0.075377	0.72545
0.080402	0.71645
0.085427	0.70772
0.090452	0.69925
0.095477	0.69101
0.1005	0.68298
0.10553	0.67515
0.11055	0.66751
0.11558	0.66003
0.1206	0.65272
0.12563	0.64556
0.13065	0.63854
0.13568	0.63165
0.1407	0.6249
0.14573	0.61826
0.15075	0.61173
0.15578	0.60531
0.1608	0.599
0.16583	0.59278
0.17085	0.58665
0.17588	0.58062
0.1809	0.57467
0.18593	0.5688
0.19095	0.56302
0.19598	0.5573
0.20101	0.55166
0.20603	0.54609
0.21106	0.54059
0.21608	0.53516
0.22111	0.52978
0.22613	0.52447
0.23116	0.51921
0.23618	0.51402
0.24121	0.50887
0.24623	0.50378
0.25126	0.49875
0.25628	0.49376
0.26131	0.48882
0.26633	0.48393
0.27136	0.47908
0.27638	0.47428
0.28141	0.46952
0.28643	0.46481
0.29146	0.46013
0.29648	0.4555
0.30151	0.4509
0.30653	0.44635
0.31156	0.44183
0.31658	0.43734
0.32161	0.4329
0.32663	0.42848
0.33166	0.4241
0.33668	0.41976
0.34171	0.41544
0.34673	0.41116
0.35176	0.40691
0.35678	0.40269
0.36181	0.39849
0.36683	0.39433
0.37186	0.3902
0.37688	0.38609
0.38191	0.38201
0.38693	0.37796
0.39196	0.37393
0.39698	0.36993
0.40201	0.36596
0.40704	0.36201
0.41206	0.35808
0.41709	0.35418
0.42211	0.3503
0.42714	0.34644
0.43216	0.34261
0.43719	0.3388
0.44221	0.33501
0.44724	0.33124
0.45226	0.3275
0.45729	0.32377
0.46231	0.32007
0.46734	0.31638
0.47236	0.31271
0.47739	0.30907
0.48241	0.30544
0.48744	0.30183
0.49246	0.29824
0.49749	0.29467
0.50251	0.29112
0.50754	0.28758
0.51256	0.28407
0.51759	0.28056
0.52261	0.27708
0.52764	0.27361
0.53266	0.27016
0.53769	0.26673
0.54271	0.26331
0.54774	0.25991
0.55276	0.25652
0.55779	0.25315
0.56281	0.24979
0.56784	0.24645
0.57286	0.24312
0.57789	0.23981
0.58291	0.23651
0.58794	0.23323
0.59296	0.22996
0.59799	0.2267
0.60302	0.22346
0.60804	0.22023
0.61307	0.21702
0.61809	0.21381
0.62312	0.21062
0.62814	0.20745
0.63317	0.20428
0.63819	0.20113
0.64322	0.19799
0.64824	0.19487
0.65327	0.19175
0.65829	0.18865
0.66332	0.18556
0.66834	0.18248
0.67337	0.17941
0.67839	0.17635
0.68342	0.17331
0.68844	0.17028
0.69347	0.16725
0.69849	0.16424
0.70352	0.16124
0.70854	0.15825
0.71357	0.15527
0.71859	0.1523
0.72362	0.14934
0.72864	0.14639
0.73367	0.14346
0.73869	0.14053
0.74372	0.13761
0.74874	0.1347
0.75377	0.1318
0.75879	0.12891
0.76382	0.12603
0.76884	0.12316
0.77387	0.1203
0.77889	0.11745
0.78392	0.11461
0.78894	0.11177
0.79397	0.10895
0.79899	0.10613
0.80402	0.10333
0.80905	0.10053
0.81407	0.097742
0.8191	0.094961
0.82412	0.092189
0.82915	0.089426
0.83417	0.08667
0.8392	0.083924
0.84422	0.081185
0.84925	0.078454
0.85427	0.075732
0.8593	0.073018
0.86432	0.070311
0.86935	0.067612
0.87437	0.064921
0.8794	0.062238
0.88442	0.059563
0.88945	0.056895
0.89447	0.054235
0.8995	0.051582
0.90452	0.048936
0.90955	0.046298
0.91457	0.043667
0.9196	0.041043
0.92462	0.038427
0.92965	0.035817
0.93467	0.033215
0.9397	0.03062
0.94472	0.028031
0.94975	0.025449
0.95477	0.022875
0.9598	0.020307
0.96482	0.017745
0.96985	0.015191
0.97487	0.012643
0.9799	0.010101
0.98492	0.0075663
0.98995	0.0050378
0.99497	0.0025157
1	0
0	1
0.0050251	0.92911
0.01005	0.89975
0.015075	0.87722
0.020101	0.85822
0.025126	0.84149
0.030151	0.82636
0.035176	0.81245
0.040201	0.7995
0.045226	0.78734
0.050251	0.77583
0.055276	0.76489
0.060302	0.75444
0.065327	0.74441
0.070352	0.73476
0.075377	0.72545
0.080402	0.71645
0.085427	0.70772
0.090452	0.69925
0.095477	0.69101
0.1005	0.68298
0.10553	0.67515
0.11055	0.66751
0.11558	0.66003
0.1206	0.65272
0.12563	0.64556
0.13065	0.63854
0.13568	0.63165
0.1407	0.6249
0.14573	0.61826
0.15075	0.61173
0.15578	0.60531
0.1608	0.599
0.16583	0.59278
0.17085	0.58665
0.17588	0.58062
0.1809	0.57467
0.18593	0.5688
0.19095	0.56302
0.19598	0.5573
0.20101	0.55166
0.20603	0.54609
0.21106	0.54059
0.21608	0.53516
0.22111	0.52978
0.22613	0.52447
0.23116	0.51921
0.23618	0.51402
0.24121	0.50887
0.24623	0.50378
0.25126	0.49875
0.25628	0.49376
0.26131	0.48882
0.26633	0.48393
0.27136	0.47908
0.27638	0.47428
0.28141	0.46952
0.28643	0.46481
0.29146	0.46013
0.29648	0.4555
0.30151	0.4509
0.30653	0.44635
0.31156	0.44183
0.31658	0.43734
0.32161	0.4329
0.32663	0.42848
0.33166	0.4241
0.33668	0.41976
0.34171	0.41544
0.34673	0.41116
0.35176	0.40691
0.35678	0.40269
0.36181	0.39849
0.36683	0.39433
0.37186	0.3902
0.37688	0.38609
0.38191	0.38201
0.38693	0.37796
0.39196	0.37393
0.39698	0.36993
0.40201	0.36596
0.40704	0.36201
0.41206	0.35808
0.41709	0.35418
0.42211	0.3503
0.42714	0.34644
0.43216	0.34261
0.43719	0.3388
0.44221	0.33501
0.44724	0.33124
0.45226	0.3275
0.45729	0.32377
0.46231	0.32007
0.46734	0.31638
0.47236	0.31271
0.47739	0.30907
0.48241	0.30544
0.48744	0.30183
0.49246	0.29824
0.49749	0.29467
0.50251	0.29112
0.50754	0.28758
0.51256	0.28407
0.51759	0.28056
0.52261	0.27708
0.52764	0.27361
0.53266	0.27016
0.53769	0.26673
0.54271	0.26331
0.54774	0.25991
0.55276	0.25652
0.55779	0.25315
0.56281	0.24979
0.56784	0.24645
0.57286	0.24312
0.57789	0.23981
0.58291	0.23651
0.58794	0.23323
0.59296	0.22996
0.59799	0.2267
0.60302	0.22346
0.60804	0.22023
0.61307	0.21702
0.61809	0.21381
0.62312	0.21062
0.62814	0.20745
0.63317	0.20428
0.63819	0.20113
0.64322	0.19799
0.64824	0.19487
0.65327	0.19175
0.65829	0.18865
0.66332	0.18556
0.66834	0.18248
0.67337	0.17941
0.67839	0.17635
0.68342	0.17331
0.68844	0.17028
0.69347	0.16725
0.69849	0.16424
0.70352	0.16124
0.70854	0.15825
0.71357	0.15527
0.71859	0.1523
0.72362	0.14934
0.72864	0.14639
0.73367	0.14346
0.73869	0.14053
0.74372	0.13761
0.74874	0.1347
0.75377	0.1318
0.75879	0.12891
0.76382	0.12603
0.76884	0.12316
0.77387	0.1203
0.77889	0.11745
0.78392	0.11461
0.78894	0.11177
0.79397	0.10895
0.79899	0.10613
0.80402	0.10333
0.80905	0.10053
0.81407	0.097742
0.8191	0.094961
0.82412	0.092189
0.82915	0.089426
0.83417	0.08667
0.8392	0.083924
0.84422	0.081185
0.84925	0.078454
0.85427	0.075732
0.8593	0.073018
0.86432	0.070311
0.86935	0.067612
0.87437	0.064921
0.8794	0.062238
0.88442	0.059563
0.88945	0.056895
0.89447	0.054235
0.8995	0.051582
0.90452	0.048936
0.90955	0.046298
0.91457	0.043667
0.9196	0.041043
0.92462	0.038427
0.92965	0.035817
0.93467	0.033215
0.9397	0.03062
0.94472	0.028031
0.94975	0.025449
0.95477	0.022875
0.9598	0.020307
0.96482	0.017745
0.96985	0.015191
0.97487	0.012643
0.9799	0.010101
0.98492	0.0075663
0.98995	0.0050378
0.99497	0.0025157
1	0
