# Supplementary material for: Multimodal multi-objective optimization algorithm based on hierarchical environment selection strategy
Source: PeerJ Comput Sci. 2024 Jul 16;10:e2182. doi: 10.7717/peerj-cs.2182 (PMC11323021; doi:10.7717/peerj-cs.2182)
Supplement: Supplemental Information 2 [file peerj-cs-10-2182-s002.zip › Datesets/MMF3.PS.csv]

0	0
0.0050251	0.070888
0.01005	0.10025
0.015075	0.12278
0.020101	0.14178
0.025126	0.15851
0.030151	0.17364
0.035176	0.18755
0.040201	0.2005
0.045226	0.21266
0.050251	0.22417
0.055276	0.23511
0.060302	0.24556
0.065327	0.25559
0.070352	0.26524
0.075377	0.27455
0.080402	0.28355
0.085427	0.29228
0.090452	0.30075
0.095477	0.30899
0.1005	0.31702
0.10553	0.32485
0.11055	0.33249
0.11558	0.33997
0.1206	0.34728
0.12563	0.35444
0.13065	0.36146
0.13568	0.36835
0.1407	0.3751
0.14573	0.38174
0.15075	0.38827
0.15578	0.39469
0.1608	0.401
0.16583	0.40722
0.17085	0.41335
0.17588	0.41938
0.1809	0.42533
0.18593	0.4312
0.19095	0.43698
0.19598	0.4427
0.20101	0.44834
0.20603	0.45391
0.21106	0.45941
0.21608	0.46484
0.22111	0.47022
0.22613	0.47553
0.23116	0.48079
0.23618	0.48598
0.24121	0.49113
0.24623	0.49622
0.25126	0.50125
0.25628	0.50624
0.26131	0.51118
0.26633	0.51607
0.27136	0.52092
0.27638	0.52572
0.28141	0.53048
0.28643	0.53519
0.29146	0.53987
0.29648	0.5445
0.30151	0.5491
0.30653	0.55365
0.31156	0.55817
0.31658	0.56266
0.32161	0.5671
0.32663	0.57152
0.33166	0.5759
0.33668	0.58024
0.34171	0.58456
0.34673	0.58884
0.35176	0.59309
0.35678	0.59731
0.36181	0.60151
0.36683	0.60567
0.37186	0.6098
0.37688	0.61391
0.38191	0.61799
0.38693	0.62204
0.39196	0.62607
0.39698	0.63007
0.40201	0.63404
0.40704	0.63799
0.41206	0.64192
0.41709	0.64582
0.42211	0.6497
0.42714	0.65356
0.43216	0.65739
0.43719	0.6612
0.44221	0.66499
0.44724	0.66876
0.45226	0.6725
0.45729	0.67623
0.46231	0.67993
0.46734	0.68362
0.47236	0.68729
0.47739	0.69093
0.48241	0.69456
0.48744	0.69817
0.49246	0.70176
0.49749	0.70533
0.50251	0.70888
0.50754	0.71242
0.51256	0.71593
0.51759	0.71944
0.52261	0.72292
0.52764	0.72639
0.53266	0.72984
0.53769	0.73327
0.54271	0.73669
0.54774	0.74009
0.55276	0.74348
0.55779	0.74685
0.56281	0.75021
0.56784	0.75355
0.57286	0.75688
0.57789	0.76019
0.58291	0.76349
0.58794	0.76677
0.59296	0.77004
0.59799	0.7733
0.60302	0.77654
0.60804	0.77977
0.61307	0.78298
0.61809	0.78619
0.62312	0.78938
0.62814	0.79255
0.63317	0.79572
0.63819	0.79887
0.64322	0.80201
0.64824	0.80513
0.65327	0.80825
0.65829	0.81135
0.66332	0.81444
0.66834	0.81752
0.67337	0.82059
0.67839	0.82365
0.68342	0.82669
0.68844	0.82972
0.69347	0.83275
0.69849	0.83576
0.70352	0.83876
0.70854	0.84175
0.71357	0.84473
0.71859	0.8477
0.72362	0.85066
0.72864	0.85361
0.73367	0.85654
0.73869	0.85947
0.74372	0.86239
0.74874	0.8653
0.75377	0.8682
0.75879	0.87109
0.76382	0.87397
0.76884	0.87684
0.77387	0.8797
0.77889	0.88255
0.78392	0.88539
0.78894	0.88823
0.79397	0.89105
0.79899	0.89387
0.80402	0.89667
0.80905	0.89947
0.81407	0.90226
0.8191	0.90504
0.82412	0.90781
0.82915	0.91057
0.83417	0.91333
0.8392	0.91608
0.84422	0.91882
0.84925	0.92155
0.85427	0.92427
0.8593	0.92698
0.86432	0.92969
0.86935	0.93239
0.87437	0.93508
0.8794	0.93776
0.88442	0.94044
0.88945	0.94311
0.89447	0.94577
0.8995	0.94842
0.90452	0.95106
0.90955	0.9537
0.91457	0.95633
0.9196	0.95896
0.92462	0.96157
0.92965	0.96418
0.93467	0.96679
0.9397	0.96938
0.94472	0.97197
0.94975	0.97455
0.95477	0.97713
0.9598	0.97969
0.96482	0.98225
0.96985	0.98481
0.97487	0.98736
0.9799	0.9899
0.98492	0.99243
0.98995	0.99496
0.99497	0.99748
1	1
0	0.5
0.0050251	0.57089
0.01005	0.60025
0.015075	0.62278
0.020101	0.64178
0.025126	0.65851
0.030151	0.67364
0.035176	0.68755
0.040201	0.7005
0.045226	0.71266
0.050251	0.72417
0.055276	0.73511
0.060302	0.74556
0.065327	0.75559
0.070352	0.76524
0.075377	0.77455
0.080402	0.78355
0.085427	0.79228
0.090452	0.80075
0.095477	0.80899
0.1005	0.81702
0.10553	0.82485
0.11055	0.83249
0.11558	0.83997
0.1206	0.84728
0.12563	0.85444
0.13065	0.86146
0.13568	0.86835
0.1407	0.8751
0.14573	0.88174
0.15075	0.88827
0.15578	0.89469
0.1608	0.901
0.16583	0.90722
0.17085	0.91335
0.17588	0.91938
0.1809	0.92533
0.18593	0.9312
0.19095	0.93698
0.19598	0.9427
0.20101	0.94834
0.20603	0.95391
0.21106	0.95941
0.21608	0.96484
0.22111	0.97022
0.22613	0.97553
0.23116	0.98079
0.23618	0.98598
0.24121	0.99113
0.24623	0.99622
0.25126	1.0013
0.25628	1.0062
0.26131	1.0112
0.26633	1.0161
0.27136	1.0209
0.27638	1.0257
0.28141	1.0305
0.28643	1.0352
0.29146	1.0399
0.29648	1.0445
0.30151	1.0491
0.30653	1.0537
0.31156	1.0582
0.31658	1.0627
0.32161	1.0671
0.32663	1.0715
0.33166	1.0759
0.33668	1.0802
0.34171	1.0846
0.34673	1.0888
0.35176	1.0931
0.35678	1.0973
0.36181	1.1015
0.36683	1.1057
0.37186	1.1098
0.37688	1.1139
0.38191	1.118
0.38693	1.122
0.39196	1.1261
0.39698	1.1301
0.40201	1.134
0.40704	1.138
0.41206	1.1419
0.41709	1.1458
0.42211	1.1497
0.42714	1.1536
0.43216	1.1574
0.43719	1.1612
0.44221	1.165
0.44724	1.1688
0.45226	1.1725
0.45729	1.1762
0.46231	1.1799
0.46734	1.1836
0.47236	1.1873
0.47739	1.1909
0.48241	1.1946
0.48744	1.1982
0.49246	1.2018
0.49749	1.2053
0.50251	1.2089
0.50754	1.2124
0.51256	1.2159
0.51759	1.2194
0.52261	1.2229
0.52764	1.2264
0.53266	1.2298
0.53769	1.2333
0.54271	1.2367
0.54774	1.2401
0.55276	1.2435
0.55779	1.2469
0.56281	1.2502
0.56784	1.2536
0.57286	1.2569
0.57789	1.2602
0.58291	1.2635
0.58794	1.2668
0.59296	1.27
0.59799	1.2733
0.60302	1.2765
0.60804	1.2798
0.61307	1.283
0.61809	1.2862
0.62312	1.2894
0.62814	1.2926
0.63317	1.2957
0.63819	1.2989
0.64322	1.302
0.64824	1.3051
0.65327	1.3082
0.65829	1.3114
0.66332	1.3144
0.66834	1.3175
0.67337	1.3206
0.67839	1.3236
0.68342	1.3267
0.68844	1.3297
0.69347	1.3327
0.69849	1.3358
0.70352	1.3388
0.70854	1.3417
0.71357	1.3447
0.71859	1.3477
0.72362	1.3507
0.72864	1.3536
0.73367	1.3565
0.73869	1.3595
0.74372	1.3624
0.74874	1.3653
0.75377	1.3682
0.75879	1.3711
0.76382	1.374
0.76884	1.3768
0.77387	1.3797
0.77889	1.3825
0.78392	1.3854
0.78894	1.3882
0.79397	1.391
0.79899	1.3939
0.80402	1.3967
0.80905	1.3995
0.81407	1.4023
0.8191	1.405
0.82412	1.4078
0.82915	1.4106
0.83417	1.4133
0.8392	1.4161
0.84422	1.4188
0.84925	1.4215
0.85427	1.4243
0.8593	1.427
0.86432	1.4297
0.86935	1.4324
0.87437	1.4351
0.8794	1.4378
0.88442	1.4404
0.88945	1.4431
0.89447	1.4458
0.8995	1.4484
0.90452	1.4511
0.90955	1.4537
0.91457	1.4563
0.9196	1.459
0.92462	1.4616
0.92965	1.4642
0.93467	1.4668
0.9397	1.4694
0.94472	1.472
0.94975	1.4746
0.95477	1.4771
0.9598	1.4797
0.96482	1.4823
0.96985	1.4848
0.97487	1.4874
0.9799	1.4899
0.98492	1.4924
0.98995	1.495
0.99497	1.4975
1	1.5
