# Supplementary material for: Multimodal multi-objective optimization algorithm based on hierarchical environment selection strategy
Source: PeerJ Comput Sci. 2024 Jul 16;10:e2182. doi: 10.7717/peerj-cs.2182 (PMC11323021; doi:10.7717/peerj-cs.2182)
Supplement: Supplemental Information 2 [file peerj-cs-10-2182-s002.zip › Datesets/MMF4.PF.csv]

1	0
0.98995	0.019999
0.9799	0.039797
0.96985	0.059392
0.9598	0.078786
0.94975	0.097977
0.9397	0.11697
0.92965	0.13575
0.9196	0.15434
0.90955	0.17272
0.8995	0.1909
0.88945	0.20888
0.8794	0.22666
0.86935	0.24424
0.8593	0.26161
0.84925	0.27878
0.8392	0.29575
0.82915	0.31252
0.8191	0.32908
0.80905	0.34545
0.79899	0.36161
0.78894	0.37757
0.77889	0.39332
0.76884	0.40888
0.75879	0.42423
0.74874	0.43938
0.73869	0.45433
0.72864	0.46908
0.71859	0.48362
0.70854	0.49797
0.69849	0.51211
0.68844	0.52605
0.67839	0.53978
0.66834	0.55332
0.65829	0.56665
0.64824	0.57978
0.63819	0.59271
0.62814	0.60544
0.61809	0.61796
0.60804	0.63029
0.59799	0.64241
0.58794	0.65433
0.57789	0.66604
0.56784	0.67756
0.55779	0.68887
0.54774	0.69998
0.53769	0.71089
0.52764	0.7216
0.51759	0.7321
0.50754	0.74241
0.49749	0.75251
0.48744	0.7624
0.47739	0.7721
0.46734	0.7816
0.45729	0.79089
0.44724	0.79998
0.43719	0.80887
0.42714	0.81756
0.41709	0.82604
0.40704	0.83432
0.39698	0.8424
0.38693	0.85028
0.37688	0.85796
0.36683	0.86543
0.35678	0.87271
0.34673	0.87978
0.33668	0.88664
0.32663	0.89331
0.31658	0.89978
0.30653	0.90604
0.29648	0.9121
0.28643	0.91796
0.27638	0.92361
0.26633	0.92907
0.25628	0.93432
0.24623	0.93937
0.23618	0.94422
0.22613	0.94886
0.21608	0.95331
0.20603	0.95755
0.19598	0.96159
0.18593	0.96543
0.17588	0.96907
0.16583	0.9725
0.15578	0.97573
0.14573	0.97876
0.13568	0.98159
0.12563	0.98422
0.11558	0.98664
0.10553	0.98886
0.095477	0.99088
0.085427	0.9927
0.075377	0.99432
0.065327	0.99573
0.055276	0.99694
0.045226	0.99795
0.035176	0.99876
0.025126	0.99937
0.015075	0.99977
0.0050251	0.99997
0.0050251	0.99997
0.015075	0.99977
0.025126	0.99937
0.035176	0.99876
0.045226	0.99795
0.055276	0.99694
0.065327	0.99573
0.075377	0.99432
0.085427	0.9927
0.095477	0.99088
0.10553	0.98886
0.11558	0.98664
0.12563	0.98422
0.13568	0.98159
0.14573	0.97876
0.15578	0.97573
0.16583	0.9725
0.17588	0.96907
0.18593	0.96543
0.19598	0.96159
0.20603	0.95755
0.21608	0.95331
0.22613	0.94886
0.23618	0.94422
0.24623	0.93937
0.25628	0.93432
0.26633	0.92907
0.27638	0.92361
0.28643	0.91796
0.29648	0.9121
0.30653	0.90604
0.31658	0.89978
0.32663	0.89331
0.33668	0.88664
0.34673	0.87978
0.35678	0.87271
0.36683	0.86543
0.37688	0.85796
0.38693	0.85028
0.39698	0.8424
0.40704	0.83432
0.41709	0.82604
0.42714	0.81756
0.43719	0.80887
0.44724	0.79998
0.45729	0.79089
0.46734	0.7816
0.47739	0.7721
0.48744	0.7624
0.49749	0.75251
0.50754	0.74241
0.51759	0.7321
0.52764	0.7216
0.53769	0.71089
0.54774	0.69998
0.55779	0.68887
0.56784	0.67756
0.57789	0.66604
0.58794	0.65433
0.59799	0.64241
0.60804	0.63029
0.61809	0.61796
0.62814	0.60544
0.63819	0.59271
0.64824	0.57978
0.65829	0.56665
0.66834	0.55332
0.67839	0.53978
0.68844	0.52605
0.69849	0.51211
0.70854	0.49797
0.71859	0.48362
0.72864	0.46908
0.73869	0.45433
0.74874	0.43938
0.75879	0.42423
0.76884	0.40888
0.77889	0.39332
0.78894	0.37757
0.79899	0.36161
0.80905	0.34545
0.8191	0.32908
0.82915	0.31252
0.8392	0.29575
0.84925	0.27878
0.8593	0.26161
0.86935	0.24424
0.8794	0.22666
0.88945	0.20888
0.8995	0.1909
0.90955	0.17272
0.9196	0.15434
0.92965	0.13575
0.9397	0.11697
0.94975	0.097977
0.9598	0.078786
0.96985	0.059392
0.9799	0.039797
0.98995	0.019999
1	0
1	1.9916e-16
0.98995	0.019999
0.9799	0.039797
0.96985	0.059392
0.9598	0.078786
0.94975	0.097977
0.9397	0.11697
0.92965	0.13575
0.9196	0.15434
0.90955	0.17272
0.8995	0.1909
0.88945	0.20888
0.8794	0.22666
0.86935	0.24424
0.8593	0.26161
0.84925	0.27878
0.8392	0.29575
0.82915	0.31252
0.8191	0.32908
0.80905	0.34545
0.79899	0.36161
0.78894	0.37757
0.77889	0.39332
0.76884	0.40888
0.75879	0.42423
0.74874	0.43938
0.73869	0.45433
0.72864	0.46908
0.71859	0.48362
0.70854	0.49797
0.69849	0.51211
0.68844	0.52605
0.67839	0.53978
0.66834	0.55332
0.65829	0.56665
0.64824	0.57978
0.63819	0.59271
0.62814	0.60544
0.61809	0.61796
0.60804	0.63029
0.59799	0.64241
0.58794	0.65433
0.57789	0.66604
0.56784	0.67756
0.55779	0.68887
0.54774	0.69998
0.53769	0.71089
0.52764	0.7216
0.51759	0.7321
0.50754	0.74241
0.49749	0.75251
0.48744	0.7624
0.47739	0.7721
0.46734	0.7816
0.45729	0.79089
0.44724	0.79998
0.43719	0.80887
0.42714	0.81756
0.41709	0.82604
0.40704	0.83432
0.39698	0.8424
0.38693	0.85028
0.37688	0.85796
0.36683	0.86543
0.35678	0.87271
0.34673	0.87978
0.33668	0.88664
0.32663	0.89331
0.31658	0.89978
0.30653	0.90604
0.29648	0.9121
0.28643	0.91796
0.27638	0.92361
0.26633	0.92907
0.25628	0.93432
0.24623	0.93937
0.23618	0.94422
0.22613	0.94886
0.21608	0.95331
0.20603	0.95755
0.19598	0.96159
0.18593	0.96543
0.17588	0.96907
0.16583	0.9725
0.15578	0.97573
0.14573	0.97876
0.13568	0.98159
0.12563	0.98422
0.11558	0.98664
0.10553	0.98886
0.095477	0.99088
0.085427	0.9927
0.075377	0.99432
0.065327	0.99573
0.055276	0.99694
0.045226	0.99795
0.035176	0.99876
0.025126	0.99937
0.015075	0.99977
0.0050251	0.99997
0.0050251	0.99997
0.015075	0.99977
0.025126	0.99937
0.035176	0.99876
0.045226	0.99795
0.055276	0.99694
0.065327	0.99573
0.075377	0.99432
0.085427	0.9927
0.095477	0.99088
0.10553	0.98886
0.11558	0.98664
0.12563	0.98422
0.13568	0.98159
0.14573	0.97876
0.15578	0.97573
0.16583	0.9725
0.17588	0.96907
0.18593	0.96543
0.19598	0.96159
0.20603	0.95755
0.21608	0.95331
0.22613	0.94886
0.23618	0.94422
0.24623	0.93937
0.25628	0.93432
0.26633	0.92907
0.27638	0.92361
0.28643	0.91796
0.29648	0.9121
0.30653	0.90604
0.31658	0.89978
0.32663	0.89331
0.33668	0.88664
0.34673	0.87978
0.35678	0.87271
0.36683	0.86543
0.37688	0.85796
0.38693	0.85028
0.39698	0.8424
0.40704	0.83432
0.41709	0.82604
0.42714	0.81756
0.43719	0.80887
0.44724	0.79998
0.45729	0.79089
0.46734	0.7816
0.47739	0.7721
0.48744	0.7624
0.49749	0.75251
0.50754	0.74241
0.51759	0.7321
0.52764	0.7216
0.53769	0.71089
0.54774	0.69998
0.55779	0.68887
0.56784	0.67756
0.57789	0.66604
0.58794	0.65433
0.59799	0.64241
0.60804	0.63029
0.61809	0.61796
0.62814	0.60544
0.63819	0.59271
0.64824	0.57978
0.65829	0.56665
0.66834	0.55332
0.67839	0.53978
0.68844	0.52605
0.69849	0.51211
0.70854	0.49797
0.71859	0.48362
0.72864	0.46908
0.73869	0.45433
0.74874	0.43938
0.75879	0.42423
0.76884	0.40888
0.77889	0.39332
0.78894	0.37757
0.79899	0.36161
0.80905	0.34545
0.8191	0.32908
0.82915	0.31252
0.8392	0.29575
0.84925	0.27878
0.8593	0.26161
0.86935	0.24424
0.8794	0.22666
0.88945	0.20888
0.8995	0.1909
0.90955	0.17272
0.9196	0.15434
0.92965	0.13575
0.9397	0.11697
0.94975	0.097977
0.9598	0.078786
0.96985	0.059392
0.9799	0.039797
0.98995	0.019999
1	1.9916e-16
