# Supplementary material for: Multimodal multi-objective optimization algorithm based on hierarchical environment selection strategy
Source: PeerJ Comput Sci. 2024 Jul 16;10:e2182. doi: 10.7717/peerj-cs.2182 (PMC11323021; doi:10.7717/peerj-cs.2182)
Supplement: Supplemental Information 2 [file peerj-cs-10-2182-s002.zip › Datesets/MMF4.PS.csv]

-1	1.2246e-16
-0.98995	0.031569
-0.9799	0.063106
-0.96985	0.09458
-0.9598	0.12596
-0.94975	0.15721
-0.9397	0.18831
-0.92965	0.21922
-0.9196	0.24991
-0.90955	0.28036
-0.8995	0.31052
-0.88945	0.34037
-0.8794	0.36989
-0.86935	0.39903
-0.8593	0.42778
-0.84925	0.4561
-0.8392	0.48397
-0.82915	0.51135
-0.8191	0.53822
-0.80905	0.56456
-0.79899	0.59034
-0.78894	0.61552
-0.77889	0.6401
-0.76884	0.66403
-0.75879	0.6873
-0.74874	0.70989
-0.73869	0.73177
-0.72864	0.75292
-0.71859	0.77332
-0.70854	0.79295
-0.69849	0.81179
-0.68844	0.82982
-0.67839	0.84702
-0.66834	0.86338
-0.65829	0.87888
-0.64824	0.8935
-0.63819	0.90723
-0.62814	0.92006
-0.61809	0.93197
-0.60804	0.94295
-0.59799	0.95299
-0.58794	0.96208
-0.57789	0.97021
-0.56784	0.97738
-0.55779	0.98357
-0.54774	0.98877
-0.53769	0.993
-0.52764	0.99623
-0.51759	0.99847
-0.50754	0.99972
-0.49749	0.99997
-0.48744	0.99922
-0.47739	0.99748
-0.46734	0.99474
-0.45729	0.99101
-0.44724	0.98629
-0.43719	0.98059
-0.42714	0.97391
-0.41709	0.96627
-0.40704	0.95765
-0.39698	0.94809
-0.38693	0.93758
-0.37688	0.92613
-0.36683	0.91376
-0.35678	0.90048
-0.34673	0.8863
-0.33668	0.87124
-0.32663	0.85531
-0.31658	0.83853
-0.30653	0.82091
-0.29648	0.80247
-0.28643	0.78324
-0.27638	0.76322
-0.26633	0.74244
-0.25628	0.72092
-0.24623	0.69869
-0.23618	0.67575
-0.22613	0.65214
-0.21608	0.62789
-0.20603	0.60301
-0.19598	0.57752
-0.18593	0.55146
-0.17588	0.52485
-0.16583	0.49772
-0.15578	0.47009
-0.14573	0.44199
-0.13568	0.41346
-0.12563	0.38451
-0.11558	0.35517
-0.10553	0.32549
-0.095477	0.29547
-0.085427	0.26517
-0.075377	0.2346
-0.065327	0.20379
-0.055276	0.17278
-0.045226	0.1416
-0.035176	0.11028
-0.025126	0.078853
-0.015075	0.047343
-0.0050251	0.015786
0.0050251	0.015786
0.015075	0.047343
0.025126	0.078853
0.035176	0.11028
0.045226	0.1416
0.055276	0.17278
0.065327	0.20379
0.075377	0.2346
0.085427	0.26517
0.095477	0.29547
0.10553	0.32549
0.11558	0.35517
0.12563	0.38451
0.13568	0.41346
0.14573	0.44199
0.15578	0.47009
0.16583	0.49772
0.17588	0.52485
0.18593	0.55146
0.19598	0.57752
0.20603	0.60301
0.21608	0.62789
0.22613	0.65214
0.23618	0.67575
0.24623	0.69869
0.25628	0.72092
0.26633	0.74244
0.27638	0.76322
0.28643	0.78324
0.29648	0.80247
0.30653	0.82091
0.31658	0.83853
0.32663	0.85531
0.33668	0.87124
0.34673	0.8863
0.35678	0.90048
0.36683	0.91376
0.37688	0.92613
0.38693	0.93758
0.39698	0.94809
0.40704	0.95765
0.41709	0.96627
0.42714	0.97391
0.43719	0.98059
0.44724	0.98629
0.45729	0.99101
0.46734	0.99474
0.47739	0.99748
0.48744	0.99922
0.49749	0.99997
0.50754	0.99972
0.51759	0.99847
0.52764	0.99623
0.53769	0.993
0.54774	0.98877
0.55779	0.98357
0.56784	0.97738
0.57789	0.97021
0.58794	0.96208
0.59799	0.95299
0.60804	0.94295
0.61809	0.93197
0.62814	0.92006
0.63819	0.90723
0.64824	0.8935
0.65829	0.87888
0.66834	0.86338
0.67839	0.84702
0.68844	0.82982
0.69849	0.81179
0.70854	0.79295
0.71859	0.77332
0.72864	0.75292
0.73869	0.73177
0.74874	0.70989
0.75879	0.6873
0.76884	0.66403
0.77889	0.6401
0.78894	0.61552
0.79899	0.59034
0.80905	0.56456
0.8191	0.53822
0.82915	0.51135
0.8392	0.48397
0.84925	0.4561
0.8593	0.42778
0.86935	0.39903
0.8794	0.36989
0.88945	0.34037
0.8995	0.31052
0.90955	0.28036
0.9196	0.24991
0.92965	0.21922
0.9397	0.18831
0.94975	0.15721
0.9598	0.12596
0.96985	0.09458
0.9799	0.063106
0.98995	0.031569
1	1.2246e-16
-1	1
-0.98995	1.0316
-0.9799	1.0631
-0.96985	1.0946
-0.9598	1.126
-0.94975	1.1572
-0.9397	1.1883
-0.92965	1.2192
-0.9196	1.2499
-0.90955	1.2804
-0.8995	1.3105
-0.88945	1.3404
-0.8794	1.3699
-0.86935	1.399
-0.8593	1.4278
-0.84925	1.4561
-0.8392	1.484
-0.82915	1.5113
-0.8191	1.5382
-0.80905	1.5646
-0.79899	1.5903
-0.78894	1.6155
-0.77889	1.6401
-0.76884	1.664
-0.75879	1.6873
-0.74874	1.7099
-0.73869	1.7318
-0.72864	1.7529
-0.71859	1.7733
-0.70854	1.793
-0.69849	1.8118
-0.68844	1.8298
-0.67839	1.847
-0.66834	1.8634
-0.65829	1.8789
-0.64824	1.8935
-0.63819	1.9072
-0.62814	1.9201
-0.61809	1.932
-0.60804	1.9429
-0.59799	1.953
-0.58794	1.9621
-0.57789	1.9702
-0.56784	1.9774
-0.55779	1.9836
-0.54774	1.9888
-0.53769	1.993
-0.52764	1.9962
-0.51759	1.9985
-0.50754	1.9997
-0.49749	2
-0.48744	1.9992
-0.47739	1.9975
-0.46734	1.9947
-0.45729	1.991
-0.44724	1.9863
-0.43719	1.9806
-0.42714	1.9739
-0.41709	1.9663
-0.40704	1.9577
-0.39698	1.9481
-0.38693	1.9376
-0.37688	1.9261
-0.36683	1.9138
-0.35678	1.9005
-0.34673	1.8863
-0.33668	1.8712
-0.32663	1.8553
-0.31658	1.8385
-0.30653	1.8209
-0.29648	1.8025
-0.28643	1.7832
-0.27638	1.7632
-0.26633	1.7424
-0.25628	1.7209
-0.24623	1.6987
-0.23618	1.6758
-0.22613	1.6521
-0.21608	1.6279
-0.20603	1.603
-0.19598	1.5775
-0.18593	1.5515
-0.17588	1.5249
-0.16583	1.4977
-0.15578	1.4701
-0.14573	1.442
-0.13568	1.4135
-0.12563	1.3845
-0.11558	1.3552
-0.10553	1.3255
-0.095477	1.2955
-0.085427	1.2652
-0.075377	1.2346
-0.065327	1.2038
-0.055276	1.1728
-0.045226	1.1416
-0.035176	1.1103
-0.025126	1.0789
-0.015075	1.0473
-0.0050251	1.0158
0.0050251	1.0158
0.015075	1.0473
0.025126	1.0789
0.035176	1.1103
0.045226	1.1416
0.055276	1.1728
0.065327	1.2038
0.075377	1.2346
0.085427	1.2652
0.095477	1.2955
0.10553	1.3255
0.11558	1.3552
0.12563	1.3845
0.13568	1.4135
0.14573	1.442
0.15578	1.4701
0.16583	1.4977
0.17588	1.5249
0.18593	1.5515
0.19598	1.5775
0.20603	1.603
0.21608	1.6279
0.22613	1.6521
0.23618	1.6758
0.24623	1.6987
0.25628	1.7209
0.26633	1.7424
0.27638	1.7632
0.28643	1.7832
0.29648	1.8025
0.30653	1.8209
0.31658	1.8385
0.32663	1.8553
0.33668	1.8712
0.34673	1.8863
0.35678	1.9005
0.36683	1.9138
0.37688	1.9261
0.38693	1.9376
0.39698	1.9481
0.40704	1.9577
0.41709	1.9663
0.42714	1.9739
0.43719	1.9806
0.44724	1.9863
0.45729	1.991
0.46734	1.9947
0.47739	1.9975
0.48744	1.9992
0.49749	2
0.50754	1.9997
0.51759	1.9985
0.52764	1.9962
0.53769	1.993
0.54774	1.9888
0.55779	1.9836
0.56784	1.9774
0.57789	1.9702
0.58794	1.9621
0.59799	1.953
0.60804	1.9429
0.61809	1.932
0.62814	1.9201
0.63819	1.9072
0.64824	1.8935
0.65829	1.8789
0.66834	1.8634
0.67839	1.847
0.68844	1.8298
0.69849	1.8118
0.70854	1.793
0.71859	1.7733
0.72864	1.7529
0.73869	1.7318
0.74874	1.7099
0.75879	1.6873
0.76884	1.664
0.77889	1.6401
0.78894	1.6155
0.79899	1.5903
0.80905	1.5646
0.8191	1.5382
0.82915	1.5113
0.8392	1.484
0.84925	1.4561
0.8593	1.4278
0.86935	1.399
0.8794	1.3699
0.88945	1.3404
0.8995	1.3105
0.90955	1.2804
0.9196	1.2499
0.92965	1.2192
0.9397	1.1883
0.94975	1.1572
0.9598	1.126
0.96985	1.0946
0.9799	1.0631
0.98995	1.0316
1	1
