# Supplementary material for: Multimodal multi-objective optimization algorithm based on hierarchical environment selection strategy
Source: PeerJ Comput Sci. 2024 Jul 16;10:e2182. doi: 10.7717/peerj-cs.2182 (PMC11323021; doi:10.7717/peerj-cs.2182)
Supplement: Supplemental Information 2 [file peerj-cs-10-2182-s002.zip › Datesets/MMF5.PF.csv]

0	1
0.0025063	0.94994
0.0050125	0.9292
0.0075188	0.91329
0.010025	0.89987
0.012531	0.88806
0.015038	0.87737
0.017544	0.86755
0.02005	0.8584
0.022556	0.84981
0.025063	0.84169
0.027569	0.83396
0.030075	0.82658
0.032581	0.8195
0.035088	0.81268
0.037594	0.80611
0.0401	0.79975
0.042607	0.79359
0.045113	0.7876
0.047619	0.78178
0.050125	0.77611
0.052632	0.77058
0.055138	0.76519
0.057644	0.75991
0.06015	0.75474
0.062657	0.74969
0.065163	0.74473
0.067669	0.73987
0.070175	0.73509
0.072682	0.7304
0.075188	0.7258
0.077694	0.72126
0.080201	0.7168
0.082707	0.71241
0.085213	0.70809
0.087719	0.70383
0.090226	0.69962
0.092732	0.69548
0.095238	0.69139
0.097744	0.68736
0.10025	0.68338
0.10276	0.67944
0.10526	0.67556
0.10777	0.67172
0.11028	0.66792
0.11278	0.66417
0.11529	0.66046
0.11779	0.65679
0.1203	0.65316
0.12281	0.64956
0.12531	0.646
0.12782	0.64248
0.13033	0.63899
0.13283	0.63554
0.13534	0.63212
0.13784	0.62873
0.14035	0.62537
0.14286	0.62204
0.14536	0.61873
0.14787	0.61546
0.15038	0.61222
0.15288	0.609
0.15539	0.60581
0.15789	0.60264
0.1604	0.5995
0.16291	0.59638
0.16541	0.59329
0.16792	0.59022
0.17043	0.58717
0.17293	0.58415
0.17544	0.58115
0.17794	0.57816
0.18045	0.5752
0.18296	0.57226
0.18546	0.56935
0.18797	0.56645
0.19048	0.56356
0.19298	0.5607
0.19549	0.55786
0.19799	0.55503
0.2005	0.55223
0.20301	0.54944
0.20551	0.54666
0.20802	0.54391
0.21053	0.54117
0.21303	0.53845
0.21554	0.53574
0.21805	0.53305
0.22055	0.53037
0.22306	0.52771
0.22556	0.52506
0.22807	0.52243
0.23058	0.51982
0.23308	0.51721
0.23559	0.51462
0.2381	0.51205
0.2406	0.50949
0.24311	0.50694
0.24561	0.50441
0.24812	0.50188
0.25063	0.49937
0.25313	0.49688
0.25564	0.49439
0.25815	0.49192
0.26065	0.48946
0.26316	0.48701
0.26566	0.48457
0.26817	0.48215
0.27068	0.47973
0.27318	0.47733
0.27569	0.47494
0.2782	0.47256
0.2807	0.47019
0.28321	0.46783
0.28571	0.46548
0.28822	0.46314
0.29073	0.46081
0.29323	0.45849
0.29574	0.45618
0.29825	0.45388
0.30075	0.45159
0.30326	0.44931
0.30576	0.44704
0.30827	0.44478
0.31078	0.44253
0.31328	0.44028
0.31579	0.43805
0.3183	0.43582
0.3208	0.43361
0.32331	0.4314
0.32581	0.4292
0.32832	0.42701
0.33083	0.42482
0.33333	0.42265
0.33584	0.42048
0.33835	0.41832
0.34085	0.41617
0.34336	0.41403
0.34586	0.4119
0.34837	0.40977
0.35088	0.40765
0.35338	0.40554
0.35589	0.40344
0.3584	0.40134
0.3609	0.39925
0.36341	0.39717
0.36591	0.39509
0.36842	0.39302
0.37093	0.39096
0.37343	0.38891
0.37594	0.38686
0.37845	0.38482
0.38095	0.38279
0.38346	0.38076
0.38596	0.37874
0.38847	0.37673
0.39098	0.37472
0.39348	0.37272
0.39599	0.37072
0.3985	0.36873
0.401	0.36675
0.40351	0.36478
0.40602	0.36281
0.40852	0.36084
0.41103	0.35889
0.41353	0.35693
0.41604	0.35499
0.41855	0.35305
0.42105	0.35111
0.42356	0.34919
0.42607	0.34726
0.42857	0.34535
0.43108	0.34343
0.43358	0.34153
0.43609	0.33963
0.4386	0.33773
0.4411	0.33584
0.44361	0.33396
0.44612	0.33208
0.44862	0.33021
0.45113	0.32834
0.45363	0.32648
0.45614	0.32462
0.45865	0.32277
0.46115	0.32092
0.46366	0.31907
0.46617	0.31724
0.46867	0.3154
0.47118	0.31358
0.47368	0.31175
0.47619	0.30993
0.4787	0.30812
0.4812	0.30631
0.48371	0.30451
0.48622	0.30271
0.48872	0.30091
0.49123	0.29912
0.49373	0.29734
0.49624	0.29556
0.49875	0.29378
0.50125	0.29201
0.50376	0.29024
0.50627	0.28848
0.50877	0.28672
0.51128	0.28496
0.51378	0.28321
0.51629	0.28147
0.5188	0.27972
0.5213	0.27799
0.52381	0.27625
0.52632	0.27452
0.52882	0.2728
0.53133	0.27108
0.53383	0.26936
0.53634	0.26765
0.53885	0.26594
0.54135	0.26423
0.54386	0.26253
0.54637	0.26083
0.54887	0.25914
0.55138	0.25745
0.55388	0.25577
0.55639	0.25408
0.5589	0.25241
0.5614	0.25073
0.56391	0.24906
0.56642	0.24739
0.56892	0.24573
0.57143	0.24407
0.57393	0.24242
0.57644	0.24076
0.57895	0.23911
0.58145	0.23747
0.58396	0.23583
0.58647	0.23419
0.58897	0.23255
0.59148	0.23092
0.59398	0.2293
0.59649	0.22767
0.599	0.22605
0.6015	0.22443
0.60401	0.22282
0.60652	0.22121
0.60902	0.2196
0.61153	0.218
0.61404	0.2164
0.61654	0.2148
0.61905	0.2132
0.62155	0.21161
0.62406	0.21003
0.62657	0.20844
0.62907	0.20686
0.63158	0.20528
0.63409	0.20371
0.63659	0.20213
0.6391	0.20056
0.6416	0.199
0.64411	0.19744
0.64662	0.19588
0.64912	0.19432
0.65163	0.19276
0.65414	0.19121
0.65664	0.18967
0.65915	0.18812
0.66165	0.18658
0.66416	0.18504
0.66667	0.1835
0.66917	0.18197
0.67168	0.18044
0.67419	0.17891
0.67669	0.17739
0.6792	0.17587
0.6817	0.17435
0.68421	0.17283
0.68672	0.17132
0.68922	0.16981
0.69173	0.1683
0.69424	0.16679
0.69674	0.16529
0.69925	0.16379
0.70175	0.16229
0.70426	0.1608
0.70677	0.15931
0.70927	0.15782
0.71178	0.15633
0.71429	0.15485
0.71679	0.15336
0.7193	0.15189
0.7218	0.15041
0.72431	0.14894
0.72682	0.14746
0.72932	0.146
0.73183	0.14453
0.73434	0.14307
0.73684	0.1416
0.73935	0.14015
0.74185	0.13869
0.74436	0.13724
0.74687	0.13579
0.74937	0.13434
0.75188	0.13289
0.75439	0.13145
0.75689	0.13
0.7594	0.12857
0.7619	0.12713
0.76441	0.12569
0.76692	0.12426
0.76942	0.12283
0.77193	0.1214
0.77444	0.11998
0.77694	0.11856
0.77945	0.11714
0.78195	0.11572
0.78446	0.1143
0.78697	0.11289
0.78947	0.11148
0.79198	0.11007
0.79449	0.10866
0.79699	0.10726
0.7995	0.10585
0.80201	0.10445
0.80451	0.10305
0.80702	0.10166
0.80952	0.10026
0.81203	0.098873
0.81454	0.097483
0.81704	0.096096
0.81955	0.094711
0.82206	0.093327
0.82456	0.091946
0.82707	0.090567
0.82957	0.089191
0.83208	0.087816
0.83459	0.086443
0.83709	0.085072
0.8396	0.083704
0.84211	0.082337
0.84461	0.080973
0.84712	0.07961
0.84962	0.078249
0.85213	0.076891
0.85464	0.075534
0.85714	0.07418
0.85965	0.072827
0.86216	0.071477
0.86466	0.070128
0.86717	0.068781
0.86967	0.067437
0.87218	0.066094
0.87469	0.064753
0.87719	0.063414
0.8797	0.062077
0.88221	0.060742
0.88471	0.059409
0.88722	0.058077
0.88972	0.056748
0.89223	0.05542
0.89474	0.054095
0.89724	0.052771
0.89975	0.051449
0.90226	0.050129
0.90476	0.04881
0.90727	0.047494
0.90977	0.046179
0.91228	0.044866
0.91479	0.043555
0.91729	0.042246
0.9198	0.040938
0.92231	0.039632
0.92481	0.038329
0.92732	0.037026
0.92982	0.035726
0.93233	0.034427
0.93484	0.03313
0.93734	0.031835
0.93985	0.030542
0.94236	0.02925
0.94486	0.02796
0.94737	0.026671
0.94987	0.025385
0.95238	0.0241
0.95489	0.022817
0.95739	0.021535
0.9599	0.020255
0.96241	0.018977
0.96491	0.017701
0.96742	0.016426
0.96992	0.015152
0.97243	0.013881
0.97494	0.012611
0.97744	0.011343
0.97995	0.010076
0.98246	0.0088107
0.98496	0.0075473
0.98747	0.0062854
0.98997	0.0050252
0.99248	0.0037665
0.99499	0.0025094
0.99749	0.0012539
1	0
