# Supplementary material for: Multimodal multi-objective optimization algorithm based on hierarchical environment selection strategy
Source: PeerJ Comput Sci. 2024 Jul 16;10:e2182. doi: 10.7717/peerj-cs.2182 (PMC11323021; doi:10.7717/peerj-cs.2182)
Supplement: Supplemental Information 2 [file peerj-cs-10-2182-s002.zip › Datesets/MMF5.PS.csv]

1	8.5725e-16
1.0101	0.18831
1.0201	0.36989
1.0302	0.53822
1.0402	0.6873
1.0503	0.81179
1.0603	0.90723
1.0704	0.97021
1.0804	0.99847
1.0905	0.99101
1.1005	0.94809
1.1106	0.87124
1.1206	0.76322
1.1307	0.62789
1.1407	0.47009
1.1508	0.29547
1.1608	0.11028
1.1709	-0.078853
1.1809	-0.26517
1.191	-0.44199
1.201	-0.60301
1.2111	-0.74244
1.2211	-0.85531
1.2312	-0.93758
1.2412	-0.98629
1.2513	-0.99972
1.2613	-0.97738
1.2714	-0.92006
1.2814	-0.82982
1.2915	-0.70989
1.3015	-0.56456
1.3116	-0.39903
1.3216	-0.21922
1.3317	-0.031569
1.3417	0.15721
1.3518	0.34037
1.3618	0.51135
1.3719	0.66403
1.3819	0.79295
1.392	0.8935
1.402	0.96208
1.4121	0.99623
1.4221	0.99474
1.4322	0.95765
1.4422	0.8863
1.4523	0.78324
1.4623	0.65214
1.4724	0.49772
1.4824	0.32549
1.4925	0.1416
1.5025	-0.047343
1.5126	-0.2346
1.5226	-0.41346
1.5327	-0.57752
1.5427	-0.72092
1.5528	-0.83853
1.5628	-0.92613
1.5729	-0.98059
1.5829	-0.99997
1.593	-0.98357
1.603	-0.93197
1.6131	-0.84702
1.6231	-0.73177
1.6332	-0.59034
1.6432	-0.42778
1.6533	-0.24991
1.6633	-0.063106
1.6734	0.12596
1.6834	0.31052
1.6935	0.48397
1.7035	0.6401
1.7136	0.77332
1.7236	0.87888
1.7337	0.95299
1.7437	0.993
1.7538	0.99748
1.7638	0.96627
1.7739	0.90048
1.7839	0.80247
1.794	0.67575
1.804	0.52485
1.8141	0.35517
1.8241	0.17278
1.8342	-0.015786
1.8442	-0.20379
1.8543	-0.38451
1.8643	-0.55146
1.8744	-0.69869
1.8844	-0.82091
1.8945	-0.91376
1.9045	-0.97391
1.9146	-0.99922
1.9246	-0.98877
1.9347	-0.94295
1.9447	-0.86338
1.9548	-0.75292
1.9648	-0.61552
1.9749	-0.4561
1.9849	-0.28036
1.995	-0.09458
2.005	-0.09458
2.0151	-0.28036
2.0251	-0.4561
2.0352	-0.61552
2.0452	-0.75292
2.0553	-0.86338
2.0653	-0.94295
2.0754	-0.98877
2.0854	-0.99922
2.0955	-0.97391
2.1055	-0.91376
2.1156	-0.82091
2.1256	-0.69869
2.1357	-0.55146
2.1457	-0.38451
2.1558	-0.20379
2.1658	-0.015786
2.1759	0.17278
2.1859	0.35517
2.196	0.52485
2.206	0.67575
2.2161	0.80247
2.2261	0.90048
2.2362	0.96627
2.2462	0.99748
2.2563	0.993
2.2663	0.95299
2.2764	0.87888
2.2864	0.77332
2.2965	0.6401
2.3065	0.48397
2.3166	0.31052
2.3266	0.12596
2.3367	-0.063106
2.3467	-0.24991
2.3568	-0.42778
2.3668	-0.59034
2.3769	-0.73177
2.3869	-0.84702
2.397	-0.93197
2.407	-0.98357
2.4171	-0.99997
2.4271	-0.98059
2.4372	-0.92613
2.4472	-0.83853
2.4573	-0.72092
2.4673	-0.57752
2.4774	-0.41346
2.4874	-0.2346
2.4975	-0.047343
2.5075	0.1416
2.5176	0.32549
2.5276	0.49772
2.5377	0.65214
2.5477	0.78324
2.5578	0.8863
2.5678	0.95765
2.5779	0.99474
2.5879	0.99623
2.598	0.96208
2.608	0.8935
2.6181	0.79295
2.6281	0.66403
2.6382	0.51135
2.6482	0.34037
2.6583	0.15721
2.6683	-0.031569
2.6784	-0.21922
2.6884	-0.39903
2.6985	-0.56456
2.7085	-0.70989
2.7186	-0.82982
2.7286	-0.92006
2.7387	-0.97738
2.7487	-0.99972
2.7588	-0.98629
2.7688	-0.93758
2.7789	-0.85531
2.7889	-0.74244
2.799	-0.60301
2.809	-0.44199
2.8191	-0.26517
2.8291	-0.078853
2.8392	0.11028
2.8492	0.29547
2.8593	0.47009
2.8693	0.62789
2.8794	0.76322
2.8894	0.87124
2.8995	0.94809
2.9095	0.99101
2.9196	0.99847
2.9296	0.97021
2.9397	0.90723
2.9497	0.81179
2.9598	0.6873
2.9698	0.53822
2.9799	0.36989
2.9899	0.18831
3	8.5725e-16
1	2
1.0101	2.1883
1.0201	2.3699
1.0302	2.5382
1.0402	2.6873
1.0503	2.8118
1.0603	2.9072
1.0704	2.9702
1.0804	2.9985
1.0905	2.991
1.1005	2.9481
1.1106	2.8712
1.1206	2.7632
1.1307	2.6279
1.1407	2.4701
1.1508	2.2955
1.1608	2.1103
1.1709	1.9211
1.1809	1.7348
1.191	1.558
1.201	1.397
1.2111	1.2576
1.2211	1.1447
1.2312	1.0624
1.2412	1.0137
1.2513	1.0003
1.2613	1.0226
1.2714	1.0799
1.2814	1.1702
1.2915	1.2901
1.3015	1.4354
1.3116	1.601
1.3216	1.7808
1.3317	1.9684
1.3417	2.1572
1.3518	2.3404
1.3618	2.5113
1.3719	2.664
1.3819	2.793
1.392	2.8935
1.402	2.9621
1.4121	2.9962
1.4221	2.9947
1.4322	2.9577
1.4422	2.8863
1.4523	2.7832
1.4623	2.6521
1.4724	2.4977
1.4824	2.3255
1.4925	2.1416
1.5025	1.9527
1.5126	1.7654
1.5226	1.5865
1.5327	1.4225
1.5427	1.2791
1.5528	1.1615
1.5628	1.0739
1.5729	1.0194
1.5829	1
1.593	1.0164
1.603	1.068
1.6131	1.153
1.6231	1.2682
1.6332	1.4097
1.6432	1.5722
1.6533	1.7501
1.6633	1.9369
1.6734	2.126
1.6834	2.3105
1.6935	2.484
1.7035	2.6401
1.7136	2.7733
1.7236	2.8789
1.7337	2.953
1.7437	2.993
1.7538	2.9975
1.7638	2.9663
1.7739	2.9005
1.7839	2.8025
1.794	2.6758
1.804	2.5249
1.8141	2.3552
1.8241	2.1728
1.8342	1.9842
1.8442	1.7962
1.8543	1.6155
1.8643	1.4485
1.8744	1.3013
1.8844	1.1791
1.8945	1.0862
1.9045	1.0261
1.9146	1.0008
1.9246	1.0112
1.9347	1.0571
1.9447	1.1366
1.9548	1.2471
1.9648	1.3845
1.9749	1.5439
1.9849	1.7196
1.995	1.9054
2.005	1.9054
2.0151	1.7196
2.0251	1.5439
2.0352	1.3845
2.0452	1.2471
2.0553	1.1366
2.0653	1.0571
2.0754	1.0112
2.0854	1.0008
2.0955	1.0261
2.1055	1.0862
2.1156	1.1791
2.1256	1.3013
2.1357	1.4485
2.1457	1.6155
2.1558	1.7962
2.1658	1.9842
2.1759	2.1728
2.1859	2.3552
2.196	2.5249
2.206	2.6758
2.2161	2.8025
2.2261	2.9005
2.2362	2.9663
2.2462	2.9975
2.2563	2.993
2.2663	2.953
2.2764	2.8789
2.2864	2.7733
2.2965	2.6401
2.3065	2.484
2.3166	2.3105
2.3266	2.126
2.3367	1.9369
2.3467	1.7501
2.3568	1.5722
2.3668	1.4097
2.3769	1.2682
2.3869	1.153
2.397	1.068
2.407	1.0164
2.4171	1
2.4271	1.0194
2.4372	1.0739
2.4472	1.1615
2.4573	1.2791
2.4673	1.4225
2.4774	1.5865
2.4874	1.7654
2.4975	1.9527
2.5075	2.1416
2.5176	2.3255
2.5276	2.4977
2.5377	2.6521
2.5477	2.7832
2.5578	2.8863
2.5678	2.9577
2.5779	2.9947
2.5879	2.9962
2.598	2.9621
2.608	2.8935
2.6181	2.793
2.6281	2.664
2.6382	2.5113
2.6482	2.3404
2.6583	2.1572
2.6683	1.9684
2.6784	1.7808
2.6884	1.601
2.6985	1.4354
2.7085	1.2901
2.7186	1.1702
2.7286	1.0799
2.7387	1.0226
2.7487	1.0003
2.7588	1.0137
2.7688	1.0624
2.7789	1.1447
2.7889	1.2576
2.799	1.397
2.809	1.558
2.8191	1.7348
2.8291	1.9211
2.8392	2.1103
2.8492	2.2955
2.8593	2.4701
2.8693	2.6279
2.8794	2.7632
2.8894	2.8712
2.8995	2.9481
2.9095	2.991
2.9196	2.9985
2.9296	2.9702
2.9397	2.9072
2.9497	2.8118
2.9598	2.6873
2.9698	2.5382
2.9799	2.3699
2.9899	2.1883
3	2
