# Supplementary material for: Multimodal multi-objective optimization algorithm based on hierarchical environment selection strategy
Source: PeerJ Comput Sci. 2024 Jul 16;10:e2182. doi: 10.7717/peerj-cs.2182 (PMC11323021; doi:10.7717/peerj-cs.2182)
Supplement: Supplemental Information 2 [file peerj-cs-10-2182-s002.zip › Datesets/MMF6.PS.csv]

1	8.5725e-16
1.0101	0.18831
1.0201	0.36989
1.0302	0.53822
1.0402	0.6873
1.0503	0.81179
1.0603	0.90723
1.0704	0.97021
1.0804	0.99847
1.0905	0.99101
1.1005	0.94809
1.1106	0.87124
1.1206	0.76322
1.1307	0.62789
1.1407	0.47009
1.1508	0.29547
1.1608	0.11028
1.1709	-0.078853
1.1809	-0.26517
1.191	-0.44199
1.201	-0.60301
1.2111	-0.74244
1.2211	-0.85531
1.2312	-0.93758
1.2412	-0.98629
1.2513	-0.99972
1.2613	-0.97738
1.2714	-0.92006
1.2814	-0.82982
1.2915	-0.70989
1.3015	-0.56456
1.3116	-0.39903
1.3216	-0.21922
1.3317	-0.031569
1.3417	0.15721
1.3518	0.34037
1.3618	0.51135
1.3719	0.66403
1.3819	0.79295
1.392	0.8935
1.402	0.96208
1.4121	0.99623
1.4221	0.99474
1.4322	0.95765
1.4422	0.8863
1.4523	0.78324
1.4623	0.65214
1.4724	0.49772
1.4824	0.32549
1.4925	0.1416
1.5025	-0.047343
1.5126	-0.2346
1.5226	-0.41346
1.5327	-0.57752
1.5427	-0.72092
1.5528	-0.83853
1.5628	-0.92613
1.5729	-0.98059
1.5829	-0.99997
1.593	-0.98357
1.603	-0.93197
1.6131	-0.84702
1.6231	-0.73177
1.6332	-0.59034
1.6432	-0.42778
1.6533	-0.24991
1.6633	-0.063106
1.6734	0.12596
1.6834	0.31052
1.6935	0.48397
1.7035	0.6401
1.7136	0.77332
1.7236	0.87888
1.7337	0.95299
1.7437	0.993
1.7538	0.99748
1.7638	0.96627
1.7739	0.90048
1.7839	0.80247
1.794	0.67575
1.804	0.52485
1.8141	0.35517
1.8241	0.17278
1.8342	-0.015786
1.8442	-0.20379
1.8543	-0.38451
1.8643	-0.55146
1.8744	-0.69869
1.8844	-0.82091
1.8945	-0.91376
1.9045	-0.97391
1.9146	-0.99922
1.9246	-0.98877
1.9347	-0.94295
1.9447	-0.86338
1.9548	-0.75292
1.9648	-0.61552
1.9749	-0.4561
1.9849	-0.28036
1.995	-0.09458
2.005	-0.09458
2.0151	-0.28036
2.0251	-0.4561
2.0352	-0.61552
2.0452	-0.75292
2.0553	-0.86338
2.0653	-0.94295
2.0754	-0.98877
2.0854	-0.99922
2.0955	-0.97391
2.1055	-0.91376
2.1156	-0.82091
2.1256	-0.69869
2.1357	-0.55146
2.1457	-0.38451
2.1558	-0.20379
2.1658	-0.015786
2.1759	0.17278
2.1859	0.35517
2.196	0.52485
2.206	0.67575
2.2161	0.80247
2.2261	0.90048
2.2362	0.96627
2.2462	0.99748
2.2563	0.993
2.2663	0.95299
2.2764	0.87888
2.2864	0.77332
2.2965	0.6401
2.3065	0.48397
2.3166	0.31052
2.3266	0.12596
2.3367	-0.063106
2.3467	-0.24991
2.3568	-0.42778
2.3668	-0.59034
2.3769	-0.73177
2.3869	-0.84702
2.397	-0.93197
2.407	-0.98357
2.4171	-0.99997
2.4271	-0.98059
2.4372	-0.92613
2.4472	-0.83853
2.4573	-0.72092
2.4673	-0.57752
2.4774	-0.41346
2.4874	-0.2346
2.4975	-0.047343
2.5075	0.1416
2.5176	0.32549
2.5276	0.49772
2.5377	0.65214
2.5477	0.78324
2.5578	0.8863
2.5678	0.95765
2.5779	0.99474
2.5879	0.99623
2.598	0.96208
2.608	0.8935
2.6181	0.79295
2.6281	0.66403
2.6382	0.51135
2.6482	0.34037
2.6583	0.15721
2.6683	-0.031569
2.6784	-0.21922
2.6884	-0.39903
2.6985	-0.56456
2.7085	-0.70989
2.7186	-0.82982
2.7286	-0.92006
2.7387	-0.97738
2.7487	-0.99972
2.7588	-0.98629
2.7688	-0.93758
2.7789	-0.85531
2.7889	-0.74244
2.799	-0.60301
2.809	-0.44199
2.8191	-0.26517
2.8291	-0.078853
2.8392	0.11028
2.8492	0.29547
2.8593	0.47009
2.8693	0.62789
2.8794	0.76322
2.8894	0.87124
2.8995	0.94809
2.9095	0.99101
2.9196	0.99847
2.9296	0.97021
2.9397	0.90723
2.9497	0.81179
2.9598	0.6873
2.9698	0.53822
2.9799	0.36989
2.9899	0.18831
3	8.5725e-16
1	1
1.0101	1.1883
1.0201	1.3699
1.0302	1.5382
1.0402	1.6873
1.0503	1.8118
1.0603	1.9072
1.0704	1.9702
1.0804	1.9985
1.0905	1.991
1.1005	1.9481
1.1106	1.8712
1.1206	1.7632
1.1307	1.6279
1.1407	1.4701
1.1508	1.2955
1.1608	1.1103
1.1709	0.92115
1.1809	0.73483
1.191	0.55801
1.201	0.39699
1.2111	0.25756
1.2211	0.14469
1.2312	0.062425
1.2412	0.013707
1.2513	0.00028037
1.2613	0.022625
1.2714	0.079941
1.2814	0.17018
1.2915	0.29011
1.3015	0.43544
1.3116	0.60097
1.3216	0.78078
1.3317	0.96843
1.3417	1.1572
1.3518	1.3404
1.3618	1.5113
1.3719	1.664
1.3819	1.793
1.392	1.8935
1.402	1.9621
1.4121	1.9962
1.4221	1.9947
1.4322	1.9577
1.4422	1.8863
1.4523	1.7832
1.4623	1.6521
1.4724	1.4977
1.4824	1.3255
1.4925	1.1416
1.5025	0.95266
1.5126	0.7654
1.5226	0.58654
1.5327	0.42248
1.5427	0.27908
1.5528	0.16147
1.5628	0.073871
1.5729	0.019408
1.5829	3.1153e-05
1.593	0.016435
1.603	0.068032
1.6131	0.15298
1.6231	0.26823
1.6332	0.40966
1.6432	0.57222
1.6533	0.75009
1.6633	0.93689
1.6734	1.126
1.6834	1.3105
1.6935	1.484
1.7035	1.6401
1.7136	1.7733
1.7236	1.8789
1.7337	1.953
1.7437	1.993
1.7538	1.9975
1.7638	1.9663
1.7739	1.9005
1.7839	1.8025
1.794	1.6758
1.804	1.5249
1.8141	1.3552
1.8241	1.1728
1.8342	0.98421
1.8442	0.79621
1.8543	0.61549
1.8643	0.44854
1.8744	0.30131
1.8844	0.17909
1.8945	0.086241
1.9045	0.026086
1.9146	0.00077873
1.9246	0.011225
1.9347	0.057052
1.9447	0.13662
1.9548	0.24708
1.9648	0.38448
1.9749	0.5439
1.9849	0.71964
1.995	0.90542
2.005	0.90542
2.0151	0.71964
2.0251	0.5439
2.0352	0.38448
2.0452	0.24708
2.0553	0.13662
2.0653	0.057052
2.0754	0.011225
2.0854	0.00077873
2.0955	0.026086
2.1055	0.086241
2.1156	0.17909
2.1256	0.30131
2.1357	0.44854
2.1457	0.61549
2.1558	0.79621
2.1658	0.98421
2.1759	1.1728
2.1859	1.3552
2.196	1.5249
2.206	1.6758
2.2161	1.8025
2.2261	1.9005
2.2362	1.9663
2.2462	1.9975
2.2563	1.993
2.2663	1.953
2.2764	1.8789
2.2864	1.7733
2.2965	1.6401
2.3065	1.484
2.3166	1.3105
2.3266	1.126
2.3367	0.93689
2.3467	0.75009
2.3568	0.57222
2.3668	0.40966
2.3769	0.26823
2.3869	0.15298
2.397	0.068032
2.407	0.016435
2.4171	3.1153e-05
2.4271	0.019408
2.4372	0.073871
2.4472	0.16147
2.4573	0.27908
2.4673	0.42248
2.4774	0.58654
2.4874	0.7654
2.4975	0.95266
2.5075	1.1416
2.5176	1.3255
2.5276	1.4977
2.5377	1.6521
2.5477	1.7832
2.5578	1.8863
2.5678	1.9577
2.5779	1.9947
2.5879	1.9962
2.598	1.9621
2.608	1.8935
2.6181	1.793
2.6281	1.664
2.6382	1.5113
2.6482	1.3404
2.6583	1.1572
2.6683	0.96843
2.6784	0.78078
2.6884	0.60097
2.6985	0.43544
2.7085	0.29011
2.7186	0.17018
2.7286	0.079941
2.7387	0.022625
2.7487	0.00028037
2.7588	0.013707
2.7688	0.062425
2.7789	0.14469
2.7889	0.25756
2.799	0.39699
2.809	0.55801
2.8191	0.73483
2.8291	0.92115
2.8392	1.1103
2.8492	1.2955
2.8593	1.4701
2.8693	1.6279
2.8794	1.7632
2.8894	1.8712
2.8995	1.9481
2.9095	1.991
2.9196	1.9985
2.9296	1.9702
2.9397	1.9072
2.9497	1.8118
2.9598	1.6873
2.9698	1.5382
2.9799	1.3699
2.9899	1.1883
3	1
