# Supplementary material for: Multimodal multi-objective optimization algorithm based on hierarchical environment selection strategy
Source: PeerJ Comput Sci. 2024 Jul 16;10:e2182. doi: 10.7717/peerj-cs.2182 (PMC11323021; doi:10.7717/peerj-cs.2182)
Supplement: Supplemental Information 2 [file peerj-cs-10-2182-s002.zip › Datesets/MMF7.PS.csv]

1	7.7153e-16
1.005	0.082365
1.01	0.15177
1.015	0.19973
1.0201	0.22324
1.0251	0.2255
1.0301	0.21525
1.0351	0.20471
1.0401	0.20677
1.0451	0.2319
1.0501	0.28563
1.0551	0.36704
1.0602	0.46861
1.0652	0.57757
1.0702	0.67835
1.0752	0.75559
1.0802	0.79725
1.0852	0.79691
1.0902	0.75498
1.0952	0.67852
1.1003	0.57974
1.1053	0.47346
1.1103	0.37422
1.1153	0.29352
1.1203	0.2378
1.1253	0.20761
1.1303	0.198
1.1353	0.20004
1.1404	0.2031
1.1454	0.19739
1.1504	0.17607
1.1554	0.13671
1.1604	0.081548
1.1654	0.016741
1.1704	-0.049277
1.1754	-0.10792
1.1805	-0.15257
1.1855	-0.18012
1.1905	-0.19176
1.1955	-0.19266
1.2005	-0.19078
1.2055	-0.19494
1.2105	-0.21281
1.2155	-0.24897
1.2206	-0.30376
1.2256	-0.37299
1.2306	-0.44865
1.2356	-0.52044
1.2406	-0.57781
1.2456	-0.61201
1.2506	-0.61786
1.2556	-0.59466
1.2607	-0.5463
1.2657	-0.48034
1.2707	-0.40652
1.2757	-0.33476
1.2807	-0.2733
1.2857	-0.22725
1.2907	-0.19788
1.2957	-0.18269
1.3008	-0.17631
1.3058	-0.17193
1.3108	-0.16296
1.3158	-0.14449
1.3208	-0.11434
1.3258	-0.073386
1.3308	-0.025192
1.3358	0.024957
1.3409	0.071395
1.3459	0.10945
1.3509	0.13654
1.3559	0.15276
1.3609	0.16083
1.3659	0.16541
1.3709	0.17199
1.3759	0.18556
1.381	0.20941
1.386	0.2443
1.391	0.28815
1.396	0.33642
1.401	0.38297
1.406	0.42126
1.411	0.44565
1.416	0.45253
1.4211	0.44096
1.4261	0.41283
1.4311	0.37238
1.4361	0.32537
1.4411	0.27787
1.4461	0.23512
1.4511	0.20064
1.4561	0.17568
1.4612	0.15922
1.4662	0.14843
1.4712	0.13945
1.4762	0.12842
1.4812	0.11228
1.4862	0.089511
1.4912	0.060331
1.4962	0.026576
1.5013	-0.0088226
1.5063	-0.04258
1.5113	-0.071844
1.5163	-0.094852
1.5213	-0.11131
1.5263	-0.1224
1.5313	-0.13048
1.5363	-0.13845
1.5414	-0.14909
1.5464	-0.16433
1.5514	-0.1848
1.5564	-0.20964
1.5614	-0.23663
1.5664	-0.26262
1.5714	-0.28419
1.5764	-0.29832
1.5815	-0.30296
1.5865	-0.29748
1.5915	-0.28267
1.5965	-0.2606
1.6015	-0.23416
1.6065	-0.20649
1.6115	-0.18036
1.6165	-0.15773
1.6216	-0.13944
1.6266	-0.12519
1.6316	-0.11378
1.6366	-0.10344
1.6416	-0.092354
1.6466	-0.079056
1.6516	-0.062767
1.6566	-0.043533
1.6617	-0.022164
1.6667	-7.4324e-16
1.6717	0.021421
1.6767	0.040726
1.6817	0.057008
1.6867	0.070003
1.6917	0.080099
1.6967	0.088205
1.7018	0.095497
1.7068	0.10311
1.7118	0.11186
1.7168	0.12204
1.7218	0.13334
1.7268	0.14493
1.7318	0.15561
1.7368	0.16408
1.7419	0.16921
1.7469	0.17027
1.7519	0.16705
1.7569	0.1599
1.7619	0.14961
1.7669	0.1373
1.7719	0.12414
1.7769	0.11115
1.782	0.099063
1.787	0.088231
1.792	0.07861
1.797	0.069863
1.802	0.061488
1.807	0.052974
1.812	0.043934
1.817	0.034201
1.8221	0.023849
1.8271	0.013167
1.8321	0.0025785
1.8371	-0.0074619
1.8421	-0.016565
1.8471	-0.02448
1.8521	-0.03113
1.8571	-0.036599
1.8622	-0.041086
1.8672	-0.044835
1.8722	-0.048069
1.8772	-0.050928
1.8822	-0.053445
1.8872	-0.055547
1.8922	-0.057085
1.8972	-0.057882
1.9023	-0.057782
1.9073	-0.056696
1.9123	-0.054628
1.9173	-0.05167
1.9223	-0.047994
1.9273	-0.043811
1.9323	-0.039344
1.9373	-0.034788
1.9424	-0.030294
1.9474	-0.025966
1.9524	-0.021859
1.9574	-0.018003
1.9624	-0.014417
1.9674	-0.011123
1.9724	-0.0081592
1.9774	-0.0055743
1.9825	-0.0034252
1.9875	-0.001766
1.9925	-0.00063925
1.9975	-7.1102e-05
2.0025	-7.1102e-05
2.0075	-0.00063925
2.0125	-0.001766
2.0175	-0.0034252
2.0226	-0.0055743
2.0276	-0.0081592
2.0326	-0.011123
2.0376	-0.014417
2.0426	-0.018003
2.0476	-0.021859
2.0526	-0.025966
2.0576	-0.030294
2.0627	-0.034788
2.0677	-0.039344
2.0727	-0.043811
2.0777	-0.047994
2.0827	-0.05167
2.0877	-0.054628
2.0927	-0.056696
2.0977	-0.057782
2.1028	-0.057882
2.1078	-0.057085
2.1128	-0.055547
2.1178	-0.053445
2.1228	-0.050928
2.1278	-0.048069
2.1328	-0.044835
2.1378	-0.041086
2.1429	-0.036599
2.1479	-0.03113
2.1529	-0.02448
2.1579	-0.016565
2.1629	-0.0074619
2.1679	0.0025785
2.1729	0.013167
2.1779	0.023849
2.183	0.034201
2.188	0.043934
2.193	0.052974
2.198	0.061488
2.203	0.069863
2.208	0.07861
2.213	0.088231
2.218	0.099063
2.2231	0.11115
2.2281	0.12414
2.2331	0.1373
2.2381	0.14961
2.2431	0.1599
2.2481	0.16705
2.2531	0.17027
2.2581	0.16921
2.2632	0.16408
2.2682	0.15561
2.2732	0.14493
2.2782	0.13334
2.2832	0.12204
2.2882	0.11186
2.2932	0.10311
2.2982	0.095497
2.3033	0.088205
2.3083	0.080099
2.3133	0.070003
2.3183	0.057008
2.3233	0.040726
2.3283	0.021421
2.3333	1.3292e-15
2.3383	-0.022164
2.3434	-0.043533
2.3484	-0.062767
2.3534	-0.079056
2.3584	-0.092354
2.3634	-0.10344
2.3684	-0.11378
2.3734	-0.12519
2.3784	-0.13944
2.3835	-0.15773
2.3885	-0.18036
2.3935	-0.20649
2.3985	-0.23416
2.4035	-0.2606
2.4085	-0.28267
2.4135	-0.29748
2.4185	-0.30296
2.4236	-0.29832
2.4286	-0.28419
2.4336	-0.26262
2.4386	-0.23663
2.4436	-0.20964
2.4486	-0.1848
2.4536	-0.16433
2.4586	-0.14909
2.4637	-0.13845
2.4687	-0.13048
2.4737	-0.1224
2.4787	-0.11131
2.4837	-0.094852
2.4887	-0.071844
2.4937	-0.04258
2.4987	-0.0088226
2.5038	0.026576
2.5088	0.060331
2.5138	0.089511
2.5188	0.11228
2.5238	0.12842
2.5288	0.13945
2.5338	0.14843
2.5388	0.15922
2.5439	0.17568
2.5489	0.20064
2.5539	0.23512
2.5589	0.27787
2.5639	0.32537
2.5689	0.37238
2.5739	0.41283
2.5789	0.44096
2.584	0.45253
2.589	0.44565
2.594	0.42126
2.599	0.38297
2.604	0.33642
2.609	0.28815
2.614	0.2443
2.619	0.20941
2.6241	0.18556
2.6291	0.17199
2.6341	0.16541
2.6391	0.16083
2.6441	0.15276
2.6491	0.13654
2.6541	0.10945
2.6591	0.071395
2.6642	0.024957
2.6692	-0.025192
2.6742	-0.073386
2.6792	-0.11434
2.6842	-0.14449
2.6892	-0.16296
2.6942	-0.17193
2.6992	-0.17631
2.7043	-0.18269
2.7093	-0.19788
2.7143	-0.22725
2.7193	-0.2733
2.7243	-0.33476
2.7293	-0.40652
2.7343	-0.48034
2.7393	-0.5463
2.7444	-0.59466
2.7494	-0.61786
2.7544	-0.61201
2.7594	-0.57781
2.7644	-0.52044
2.7694	-0.44865
2.7744	-0.37299
2.7794	-0.30376
2.7845	-0.24897
2.7895	-0.21281
2.7945	-0.19494
2.7995	-0.19078
2.8045	-0.19266
2.8095	-0.19176
2.8145	-0.18012
2.8195	-0.15257
2.8246	-0.10792
2.8296	-0.049277
2.8346	0.016741
2.8396	0.081548
2.8446	0.13671
2.8496	0.17607
2.8546	0.19739
2.8596	0.2031
2.8647	0.20004
2.8697	0.198
2.8747	0.20761
2.8797	0.2378
2.8847	0.29352
2.8897	0.37422
2.8947	0.47346
2.8997	0.57974
2.9048	0.67852
2.9098	0.75498
2.9148	0.79691
2.9198	0.79725
2.9248	0.75559
2.9298	0.67835
2.9348	0.57757
2.9398	0.46861
2.9449	0.36704
2.9499	0.28563
2.9549	0.2319
2.9599	0.20677
2.9649	0.20471
2.9699	0.21525
2.9749	0.2255
2.9799	0.22324
2.985	0.19973
2.99	0.15177
2.995	0.082365
3	7.7153e-16
