# Supplementary material for: Multimodal multi-objective optimization algorithm based on hierarchical environment selection strategy
Source: PeerJ Comput Sci. 2024 Jul 16;10:e2182. doi: 10.7717/peerj-cs.2182 (PMC11323021; doi:10.7717/peerj-cs.2182)
Supplement: Supplemental Information 2 [file peerj-cs-10-2182-s002.zip › Datesets/MMF8.PF.csv]

0	1
0.0025063	1
0.0050125	0.99999
0.0075188	0.99997
0.010025	0.99995
0.012531	0.99992
0.015038	0.99989
0.017544	0.99985
0.02005	0.9998
0.022556	0.99975
0.025063	0.99969
0.027569	0.99962
0.030075	0.99955
0.032581	0.99947
0.035088	0.99938
0.037594	0.99929
0.0401	0.9992
0.042607	0.99909
0.045113	0.99898
0.047619	0.99887
0.050125	0.99874
0.052632	0.99861
0.055138	0.99848
0.057644	0.99834
0.06015	0.99819
0.062657	0.99804
0.065163	0.99787
0.067669	0.99771
0.070175	0.99753
0.072682	0.99736
0.075188	0.99717
0.077694	0.99698
0.080201	0.99678
0.082707	0.99657
0.085213	0.99636
0.087719	0.99615
0.090226	0.99592
0.092732	0.99569
0.095238	0.99545
0.097744	0.99521
0.10025	0.99496
0.10276	0.99471
0.10526	0.99444
0.10777	0.99418
0.11028	0.9939
0.11278	0.99362
0.11529	0.99333
0.11779	0.99304
0.1203	0.99274
0.12281	0.99243
0.12531	0.99212
0.12782	0.9918
0.13033	0.99147
0.13283	0.99114
0.13534	0.9908
0.13784	0.99045
0.14035	0.9901
0.14286	0.98974
0.14536	0.98938
0.14787	0.98901
0.15038	0.98863
0.15288	0.98824
0.15539	0.98785
0.15789	0.98746
0.1604	0.98705
0.16291	0.98664
0.16541	0.98622
0.16792	0.9858
0.17043	0.98537
0.17293	0.98493
0.17544	0.98449
0.17794	0.98404
0.18045	0.98358
0.18296	0.98312
0.18546	0.98265
0.18797	0.98217
0.19048	0.98169
0.19298	0.9812
0.19549	0.98071
0.19799	0.9802
0.2005	0.97969
0.20301	0.97918
0.20551	0.97865
0.20802	0.97812
0.21053	0.97759
0.21303	0.97705
0.21554	0.9765
0.21805	0.97594
0.22055	0.97538
0.22306	0.97481
0.22556	0.97423
0.22807	0.97364
0.23058	0.97305
0.23308	0.97246
0.23559	0.97185
0.2381	0.97124
0.2406	0.97062
0.24311	0.97
0.24561	0.96937
0.24812	0.96873
0.25063	0.96808
0.25313	0.96743
0.25564	0.96677
0.25815	0.96611
0.26065	0.96543
0.26316	0.96475
0.26566	0.96407
0.26817	0.96337
0.27068	0.96267
0.27318	0.96196
0.27569	0.96125
0.2782	0.96052
0.2807	0.9598
0.28321	0.95906
0.28571	0.95831
0.28822	0.95756
0.29073	0.95681
0.29323	0.95604
0.29574	0.95527
0.29825	0.95449
0.30075	0.9537
0.30326	0.95291
0.30576	0.95211
0.30827	0.9513
0.31078	0.95048
0.31328	0.94966
0.31579	0.94883
0.3183	0.94799
0.3208	0.94715
0.32331	0.94629
0.32581	0.94543
0.32832	0.94457
0.33083	0.94369
0.33333	0.94281
0.33584	0.94192
0.33835	0.94102
0.34085	0.94012
0.34336	0.9392
0.34586	0.93828
0.34837	0.93736
0.35088	0.93642
0.35338	0.93548
0.35589	0.93453
0.3584	0.93357
0.3609	0.9326
0.36341	0.93163
0.36591	0.93065
0.36842	0.92966
0.37093	0.92866
0.37343	0.92766
0.37594	0.92664
0.37845	0.92562
0.38095	0.92459
0.38346	0.92356
0.38596	0.92251
0.38847	0.92146
0.39098	0.9204
0.39348	0.91933
0.39599	0.91825
0.3985	0.91717
0.401	0.91608
0.40351	0.91498
0.40602	0.91387
0.40852	0.91275
0.41103	0.91162
0.41353	0.91049
0.41604	0.90935
0.41855	0.9082
0.42105	0.90704
0.42356	0.90587
0.42607	0.90469
0.42857	0.90351
0.43108	0.90231
0.43358	0.90111
0.43609	0.8999
0.4386	0.89868
0.4411	0.89746
0.44361	0.89622
0.44612	0.89498
0.44862	0.89372
0.45113	0.89246
0.45363	0.89119
0.45614	0.88991
0.45865	0.88862
0.46115	0.88732
0.46366	0.88601
0.46617	0.8847
0.46867	0.88337
0.47118	0.88204
0.47368	0.88069
0.47619	0.87934
0.4787	0.87798
0.4812	0.87661
0.48371	0.87523
0.48622	0.87384
0.48872	0.87244
0.49123	0.87103
0.49373	0.86961
0.49624	0.86819
0.49875	0.86675
0.50125	0.8653
0.50376	0.86384
0.50627	0.86238
0.50877	0.8609
0.51128	0.85942
0.51378	0.85792
0.51629	0.85641
0.5188	0.8549
0.5213	0.85337
0.52381	0.85184
0.52632	0.85029
0.52882	0.84873
0.53133	0.84717
0.53383	0.84559
0.53634	0.844
0.53885	0.8424
0.54135	0.8408
0.54386	0.83918
0.54637	0.83755
0.54887	0.83591
0.55138	0.83426
0.55388	0.83259
0.55639	0.83092
0.5589	0.82924
0.5614	0.82754
0.56391	0.82584
0.56642	0.82412
0.56892	0.82239
0.57143	0.82065
0.57393	0.8189
0.57644	0.81714
0.57895	0.81536
0.58145	0.81358
0.58396	0.81178
0.58647	0.80997
0.58897	0.80815
0.59148	0.80632
0.59398	0.80448
0.59649	0.80262
0.599	0.80075
0.6015	0.79887
0.60401	0.79698
0.60652	0.79507
0.60902	0.79315
0.61153	0.79122
0.61404	0.78928
0.61654	0.78732
0.61905	0.78535
0.62155	0.78337
0.62406	0.78138
0.62657	0.77937
0.62907	0.77735
0.63158	0.77531
0.63409	0.77326
0.63659	0.7712
0.6391	0.76913
0.6416	0.76704
0.64411	0.76493
0.64662	0.76282
0.64912	0.76068
0.65163	0.75854
0.65414	0.75638
0.65664	0.7542
0.65915	0.75201
0.66165	0.74981
0.66416	0.74759
0.66667	0.74536
0.66917	0.74311
0.67168	0.74084
0.67419	0.73856
0.67669	0.73627
0.6792	0.73396
0.6817	0.73163
0.68421	0.72928
0.68672	0.72693
0.68922	0.72455
0.69173	0.72216
0.69424	0.71975
0.69674	0.71732
0.69925	0.71488
0.70175	0.71242
0.70426	0.70994
0.70677	0.70745
0.70927	0.70493
0.71178	0.7024
0.71429	0.69985
0.71679	0.69729
0.7193	0.6947
0.7218	0.6921
0.72431	0.68947
0.72682	0.68683
0.72932	0.68417
0.73183	0.68149
0.73434	0.67879
0.73684	0.67606
0.73935	0.67332
0.74185	0.67056
0.74436	0.66778
0.74687	0.66497
0.74937	0.66215
0.75188	0.6593
0.75439	0.65643
0.75689	0.65354
0.7594	0.65063
0.7619	0.64769
0.76441	0.64473
0.76692	0.64175
0.76942	0.63874
0.77193	0.63571
0.77444	0.63265
0.77694	0.62957
0.77945	0.62647
0.78195	0.62334
0.78446	0.62018
0.78697	0.61699
0.78947	0.61378
0.79198	0.61055
0.79449	0.60728
0.79699	0.60399
0.7995	0.60067
0.80201	0.59732
0.80451	0.59394
0.80702	0.59053
0.80952	0.58709
0.81203	0.58362
0.81454	0.58011
0.81704	0.57658
0.81955	0.57301
0.82206	0.56941
0.82456	0.56577
0.82707	0.5621
0.82957	0.5584
0.83208	0.55466
0.83459	0.55088
0.83709	0.54706
0.8396	0.54321
0.84211	0.53931
0.84461	0.53538
0.84712	0.53141
0.84962	0.52739
0.85213	0.52333
0.85464	0.51923
0.85714	0.51508
0.85965	0.51088
0.86216	0.50664
0.86466	0.50235
0.86717	0.49802
0.86967	0.49363
0.87218	0.48918
0.87469	0.48469
0.87719	0.48014
0.8797	0.47553
0.88221	0.47086
0.88471	0.46614
0.88722	0.46135
0.88972	0.4565
0.89223	0.45158
0.89474	0.44659
0.89724	0.44154
0.89975	0.43641
0.90226	0.4312
0.90476	0.42592
0.90727	0.42055
0.90977	0.4151
0.91228	0.40957
0.91479	0.40394
0.91729	0.39821
0.9198	0.39239
0.92231	0.38646
0.92481	0.38042
0.92732	0.37427
0.92982	0.368
0.93233	0.36161
0.93484	0.35508
0.93734	0.34841
0.93985	0.34159
0.94236	0.33461
0.94486	0.32747
0.94737	0.32015
0.94987	0.31263
0.95238	0.30491
0.95489	0.29697
0.95739	0.28879
0.9599	0.28034
0.96241	0.27161
0.96491	0.26257
0.96742	0.25318
0.96992	0.2434
0.97243	0.23319
0.97494	0.22248
0.97744	0.2112
0.97995	0.19924
0.98246	0.18649
0.98496	0.17277
0.98747	0.15782
0.98997	0.14124
0.99248	0.1224
0.99499	0.1
0.99749	0.070755
1	0
