# Supplementary material for: Multimodal multi-objective optimization algorithm based on hierarchical environment selection strategy
Source: PeerJ Comput Sci. 2024 Jul 16;10:e2182. doi: 10.7717/peerj-cs.2182 (PMC11323021; doi:10.7717/peerj-cs.2182)
Supplement: Supplemental Information 2 [file peerj-cs-10-2182-s002.zip › Datesets/MMF8.PS.csv]

-3.1416	3.1416
-3.11	3.1416
-3.0784	3.1416
-3.0469	3.1415
-3.0153	3.1413
-2.9837	3.1409
-2.9521	3.1405
-2.9206	3.1398
-2.889	3.1389
-2.8574	3.1378
-2.8259	3.1364
-2.7943	3.1347
-2.7627	3.1326
-2.7311	3.1302
-2.6996	3.1273
-2.668	3.1241
-2.6364	3.1204
-2.6048	3.1162
-2.5733	3.1115
-2.5417	3.1063
-2.5101	3.1005
-2.4785	3.0941
-2.447	3.0871
-2.4154	3.0794
-2.3838	3.0711
-2.3522	3.0621
-2.3207	3.0524
-2.2891	3.042
-2.2575	3.0308
-2.226	3.0189
-2.1944	3.0062
-2.1628	2.9926
-2.1312	2.9783
-2.0997	2.963
-2.0681	2.947
-2.0365	2.93
-2.0049	2.9122
-1.9734	2.8934
-1.9418	2.8738
-1.9102	2.8532
-1.8786	2.8316
-1.8471	2.8091
-1.8155	2.7857
-1.7839	2.7613
-1.7523	2.7359
-1.7208	2.7095
-1.6892	2.6822
-1.6576	2.6539
-1.6261	2.6245
-1.5945	2.5942
-1.5629	2.5629
-1.5313	2.5306
-1.4998	2.4972
-1.4682	2.4629
-1.4366	2.4276
-1.405	2.3913
-1.3735	2.3541
-1.3419	2.3158
-1.3103	2.2766
-1.2787	2.2364
-1.2472	2.1953
-1.2156	2.1532
-1.184	2.1101
-1.1524	2.0662
-1.1209	2.0213
-1.0893	1.9756
-1.0577	1.929
-1.0261	1.8815
-0.99457	1.8331
-0.963	1.7839
-0.93143	1.7339
-0.89985	1.6831
-0.86828	1.6315
-0.83671	1.5791
-0.80513	1.5261
-0.77356	1.4722
-0.74198	1.4177
-0.71041	1.3626
-0.67884	1.3067
-0.64726	1.2503
-0.61569	1.1932
-0.58412	1.1356
-0.55254	1.0774
-0.52097	1.0187
-0.48939	0.95948
-0.45782	0.89981
-0.42625	0.8397
-0.39467	0.77918
-0.3631	0.71827
-0.33152	0.65701
-0.29995	0.59542
-0.26838	0.53354
-0.2368	0.4714
-0.20523	0.40902
-0.17366	0.34644
-0.14208	0.28369
-0.11051	0.22079
-0.078934	0.15779
-0.047361	0.094704
-0.015787	0.031573
0.015787	0.031573
0.047361	0.094704
0.078934	0.15779
0.11051	0.22079
0.14208	0.28369
0.17366	0.34644
0.20523	0.40902
0.2368	0.4714
0.26838	0.53354
0.29995	0.59542
0.33152	0.65701
0.3631	0.71827
0.39467	0.77918
0.42625	0.8397
0.45782	0.89981
0.48939	0.95948
0.52097	1.0187
0.55254	1.0774
0.58412	1.1356
0.61569	1.1932
0.64726	1.2503
0.67884	1.3067
0.71041	1.3626
0.74198	1.4177
0.77356	1.4722
0.80513	1.5261
0.83671	1.5791
0.86828	1.6315
0.89985	1.6831
0.93143	1.7339
0.963	1.7839
0.99457	1.8331
1.0261	1.8815
1.0577	1.929
1.0893	1.9756
1.1209	2.0213
1.1524	2.0662
1.184	2.1101
1.2156	2.1532
1.2472	2.1953
1.2787	2.2364
1.3103	2.2766
1.3419	2.3158
1.3735	2.3541
1.405	2.3913
1.4366	2.4276
1.4682	2.4629
1.4998	2.4972
1.5313	2.5306
1.5629	2.5629
1.5945	2.5942
1.6261	2.6245
1.6576	2.6539
1.6892	2.6822
1.7208	2.7095
1.7523	2.7359
1.7839	2.7613
1.8155	2.7857
1.8471	2.8091
1.8786	2.8316
1.9102	2.8532
1.9418	2.8738
1.9734	2.8934
2.0049	2.9122
2.0365	2.93
2.0681	2.947
2.0997	2.963
2.1312	2.9783
2.1628	2.9926
2.1944	3.0062
2.226	3.0189
2.2575	3.0308
2.2891	3.042
2.3207	3.0524
2.3522	3.0621
2.3838	3.0711
2.4154	3.0794
2.447	3.0871
2.4785	3.0941
2.5101	3.1005
2.5417	3.1063
2.5733	3.1115
2.6048	3.1162
2.6364	3.1204
2.668	3.1241
2.6996	3.1273
2.7311	3.1302
2.7627	3.1326
2.7943	3.1347
2.8259	3.1364
2.8574	3.1378
2.889	3.1389
2.9206	3.1398
2.9521	3.1405
2.9837	3.1409
3.0153	3.1413
3.0469	3.1415
3.0784	3.1416
3.11	3.1416
3.1416	3.1416
-3.1416	7.1416
-3.11	7.1416
-3.0784	7.1416
-3.0469	7.1415
-3.0153	7.1413
-2.9837	7.1409
-2.9521	7.1405
-2.9206	7.1398
-2.889	7.1389
-2.8574	7.1378
-2.8259	7.1364
-2.7943	7.1347
-2.7627	7.1326
-2.7311	7.1302
-2.6996	7.1273
-2.668	7.1241
-2.6364	7.1204
-2.6048	7.1162
-2.5733	7.1115
-2.5417	7.1063
-2.5101	7.1005
-2.4785	7.0941
-2.447	7.0871
-2.4154	7.0794
-2.3838	7.0711
-2.3522	7.0621
-2.3207	7.0524
-2.2891	7.042
-2.2575	7.0308
-2.226	7.0189
-2.1944	7.0062
-2.1628	6.9926
-2.1312	6.9783
-2.0997	6.963
-2.0681	6.947
-2.0365	6.93
-2.0049	6.9122
-1.9734	6.8934
-1.9418	6.8738
-1.9102	6.8532
-1.8786	6.8316
-1.8471	6.8091
-1.8155	6.7857
-1.7839	6.7613
-1.7523	6.7359
-1.7208	6.7095
-1.6892	6.6822
-1.6576	6.6539
-1.6261	6.6245
-1.5945	6.5942
-1.5629	6.5629
-1.5313	6.5306
-1.4998	6.4972
-1.4682	6.4629
-1.4366	6.4276
-1.405	6.3913
-1.3735	6.3541
-1.3419	6.3158
-1.3103	6.2766
-1.2787	6.2364
-1.2472	6.1953
-1.2156	6.1532
-1.184	6.1101
-1.1524	6.0662
-1.1209	6.0213
-1.0893	5.9756
-1.0577	5.929
-1.0261	5.8815
-0.99457	5.8331
-0.963	5.7839
-0.93143	5.7339
-0.89985	5.6831
-0.86828	5.6315
-0.83671	5.5791
-0.80513	5.5261
-0.77356	5.4722
-0.74198	5.4177
-0.71041	5.3626
-0.67884	5.3067
-0.64726	5.2503
-0.61569	5.1932
-0.58412	5.1356
-0.55254	5.0774
-0.52097	5.0187
-0.48939	4.9595
-0.45782	4.8998
-0.42625	4.8397
-0.39467	4.7792
-0.3631	4.7183
-0.33152	4.657
-0.29995	4.5954
-0.26838	4.5335
-0.2368	4.4714
-0.20523	4.409
-0.17366	4.3464
-0.14208	4.2837
-0.11051	4.2208
-0.078934	4.1578
-0.047361	4.0947
-0.015787	4.0316
0.015787	4.0316
0.047361	4.0947
0.078934	4.1578
0.11051	4.2208
0.14208	4.2837
0.17366	4.3464
0.20523	4.409
0.2368	4.4714
0.26838	4.5335
0.29995	4.5954
0.33152	4.657
0.3631	4.7183
0.39467	4.7792
0.42625	4.8397
0.45782	4.8998
0.48939	4.9595
0.52097	5.0187
0.55254	5.0774
0.58412	5.1356
0.61569	5.1932
0.64726	5.2503
0.67884	5.3067
0.71041	5.3626
0.74198	5.4177
0.77356	5.4722
0.80513	5.5261
0.83671	5.5791
0.86828	5.6315
0.89985	5.6831
0.93143	5.7339
0.963	5.7839
0.99457	5.8331
1.0261	5.8815
1.0577	5.929
1.0893	5.9756
1.1209	6.0213
1.1524	6.0662
1.184	6.1101
1.2156	6.1532
1.2472	6.1953
1.2787	6.2364
1.3103	6.2766
1.3419	6.3158
1.3735	6.3541
1.405	6.3913
1.4366	6.4276
1.4682	6.4629
1.4998	6.4972
1.5313	6.5306
1.5629	6.5629
1.5945	6.5942
1.6261	6.6245
1.6576	6.6539
1.6892	6.6822
1.7208	6.7095
1.7523	6.7359
1.7839	6.7613
1.8155	6.7857
1.8471	6.8091
1.8786	6.8316
1.9102	6.8532
1.9418	6.8738
1.9734	6.8934
2.0049	6.9122
2.0365	6.93
2.0681	6.947
2.0997	6.963
2.1312	6.9783
2.1628	6.9926
2.1944	7.0062
2.226	7.0189
2.2575	7.0308
2.2891	7.042
2.3207	7.0524
2.3522	7.0621
2.3838	7.0711
2.4154	7.0794
2.447	7.0871
2.4785	7.0941
2.5101	7.1005
2.5417	7.1063
2.5733	7.1115
2.6048	7.1162
2.6364	7.1204
2.668	7.1241
2.6996	7.1273
2.7311	7.1302
2.7627	7.1326
2.7943	7.1347
2.8259	7.1364
2.8574	7.1378
2.889	7.1389
2.9206	7.1398
2.9521	7.1405
2.9837	7.1409
3.0153	7.1413
3.0469	7.1415
3.0784	7.1416
3.11	7.1416
3.1416	7.1416
