# Supplementary material for: Multimodal multi-objective optimization algorithm based on hierarchical environment selection strategy
Source: PeerJ Comput Sci. 2024 Jul 16;10:e2182. doi: 10.7717/peerj-cs.2182 (PMC11323021; doi:10.7717/peerj-cs.2182)
Supplement: Supplemental Information 2 [file peerj-cs-10-2182-s002.zip › Datesets/MMF9.PF.csv]

0.1	10
0.10503	9.5215
0.11005	9.0868
0.11508	8.69
0.1201	8.3264
0.12513	7.992
0.13015	7.6834
0.13518	7.3978
0.1402	7.1326
0.14523	6.8858
0.15025	6.6555
0.15528	6.4401
0.1603	6.2382
0.16533	6.0486
0.17035	5.8702
0.17538	5.702
0.1804	5.5432
0.18543	5.393
0.19045	5.2507
0.19548	5.1157
0.2005	4.9875
0.20553	4.8655
0.21055	4.7494
0.21558	4.6387
0.2206	4.533
0.22563	4.4321
0.23065	4.3355
0.23568	4.2431
0.2407	4.1545
0.24573	4.0695
0.25075	3.988
0.25578	3.9096
0.2608	3.8343
0.26583	3.7618
0.27085	3.692
0.27588	3.6248
0.2809	3.5599
0.28593	3.4974
0.29095	3.437
0.29598	3.3786
0.30101	3.3222
0.30603	3.2677
0.31106	3.2149
0.31608	3.1638
0.32111	3.1142
0.32613	3.0663
0.33116	3.0197
0.33618	2.9746
0.34121	2.9308
0.34623	2.8882
0.35126	2.8469
0.35628	2.8068
0.36131	2.7677
0.36633	2.7298
0.37136	2.6928
0.37638	2.6569
0.38141	2.6219
0.38643	2.5878
0.39146	2.5546
0.39648	2.5222
0.40151	2.4906
0.40653	2.4598
0.41156	2.4298
0.41658	2.4005
0.42161	2.3719
0.42663	2.3439
0.43166	2.3166
0.43668	2.29
0.44171	2.2639
0.44673	2.2385
0.45176	2.2136
0.45678	2.1892
0.46181	2.1654
0.46683	2.1421
0.47186	2.1193
0.47688	2.0969
0.48191	2.0751
0.48693	2.0537
0.49196	2.0327
0.49698	2.0121
0.50201	1.992
0.50704	1.9722
0.51206	1.9529
0.51709	1.9339
0.52211	1.9153
0.52714	1.897
0.53216	1.8791
0.53719	1.8616
0.54221	1.8443
0.54724	1.8274
0.55226	1.8107
0.55729	1.7944
0.56231	1.7784
0.56734	1.7626
0.57236	1.7471
0.57739	1.7319
0.58241	1.717
0.58744	1.7023
0.59246	1.6879
0.59749	1.6737
0.60251	1.6597
0.60754	1.646
0.61256	1.6325
0.61759	1.6192
0.62261	1.6061
0.62764	1.5933
0.63266	1.5806
0.63769	1.5682
0.64271	1.5559
0.64774	1.5438
0.65276	1.5319
0.65779	1.5202
0.66281	1.5087
0.66784	1.4974
0.67286	1.4862
0.67789	1.4752
0.68291	1.4643
0.68794	1.4536
0.69296	1.4431
0.69799	1.4327
0.70302	1.4224
0.70804	1.4123
0.71307	1.4024
0.71809	1.3926
0.72312	1.3829
0.72814	1.3734
0.73317	1.3639
0.73819	1.3547
0.74322	1.3455
0.74824	1.3365
0.75327	1.3276
0.75829	1.3188
0.76332	1.3101
0.76834	1.3015
0.77337	1.293
0.77839	1.2847
0.78342	1.2765
0.78844	1.2683
0.79347	1.2603
0.79849	1.2524
0.80352	1.2445
0.80854	1.2368
0.81357	1.2292
0.81859	1.2216
0.82362	1.2142
0.82864	1.2068
0.83367	1.1995
0.83869	1.1923
0.84372	1.1852
0.84874	1.1782
0.85377	1.1713
0.85879	1.1644
0.86382	1.1576
0.86884	1.151
0.87387	1.1443
0.87889	1.1378
0.88392	1.1313
0.88894	1.1249
0.89397	1.1186
0.89899	1.1124
0.90402	1.1062
0.90905	1.1001
0.91407	1.094
0.9191	1.088
0.92412	1.0821
0.92915	1.0763
0.93417	1.0705
0.9392	1.0647
0.94422	1.0591
0.94925	1.0535
0.95427	1.0479
0.9593	1.0424
0.96432	1.037
0.96935	1.0316
0.97437	1.0263
0.9794	1.021
0.98442	1.0158
0.98945	1.0107
0.99447	1.0056
0.9995	1.0005
1.0045	0.9955
1.0095	0.99054
1.0146	0.98564
1.0196	0.98078
1.0246	0.97597
1.0296	0.97121
1.0347	0.96649
1.0397	0.96182
1.0447	0.95719
1.0497	0.95261
1.0548	0.94807
1.0598	0.94358
1.0648	0.93912
1.0698	0.93471
1.0749	0.93034
1.0799	0.92601
1.0849	0.92172
1.0899	0.91747
1.095	0.91326
1.1	0.90909
0.1	10
0.10503	9.5215
0.11005	9.0868
0.11508	8.69
0.1201	8.3264
0.12513	7.992
0.13015	7.6834
0.13518	7.3978
0.1402	7.1326
0.14523	6.8858
0.15025	6.6555
0.15528	6.4401
0.1603	6.2382
0.16533	6.0486
0.17035	5.8702
0.17538	5.702
0.1804	5.5432
0.18543	5.393
0.19045	5.2507
0.19548	5.1157
0.2005	4.9875
0.20553	4.8655
0.21055	4.7494
0.21558	4.6387
0.2206	4.533
0.22563	4.4321
0.23065	4.3355
0.23568	4.2431
0.2407	4.1545
0.24573	4.0695
0.25075	3.988
0.25578	3.9096
0.2608	3.8343
0.26583	3.7618
0.27085	3.692
0.27588	3.6248
0.2809	3.5599
0.28593	3.4974
0.29095	3.437
0.29598	3.3786
0.30101	3.3222
0.30603	3.2677
0.31106	3.2149
0.31608	3.1638
0.32111	3.1142
0.32613	3.0663
0.33116	3.0197
0.33618	2.9746
0.34121	2.9308
0.34623	2.8882
0.35126	2.8469
0.35628	2.8068
0.36131	2.7677
0.36633	2.7298
0.37136	2.6928
0.37638	2.6569
0.38141	2.6219
0.38643	2.5878
0.39146	2.5546
0.39648	2.5222
0.40151	2.4906
0.40653	2.4598
0.41156	2.4298
0.41658	2.4005
0.42161	2.3719
0.42663	2.3439
0.43166	2.3166
0.43668	2.29
0.44171	2.2639
0.44673	2.2385
0.45176	2.2136
0.45678	2.1892
0.46181	2.1654
0.46683	2.1421
0.47186	2.1193
0.47688	2.0969
0.48191	2.0751
0.48693	2.0537
0.49196	2.0327
0.49698	2.0121
0.50201	1.992
0.50704	1.9722
0.51206	1.9529
0.51709	1.9339
0.52211	1.9153
0.52714	1.897
0.53216	1.8791
0.53719	1.8616
0.54221	1.8443
0.54724	1.8274
0.55226	1.8107
0.55729	1.7944
0.56231	1.7784
0.56734	1.7626
0.57236	1.7471
0.57739	1.7319
0.58241	1.717
0.58744	1.7023
0.59246	1.6879
0.59749	1.6737
0.60251	1.6597
0.60754	1.646
0.61256	1.6325
0.61759	1.6192
0.62261	1.6061
0.62764	1.5933
0.63266	1.5806
0.63769	1.5682
0.64271	1.5559
0.64774	1.5438
0.65276	1.5319
0.65779	1.5202
0.66281	1.5087
0.66784	1.4974
0.67286	1.4862
0.67789	1.4752
0.68291	1.4643
0.68794	1.4536
0.69296	1.4431
0.69799	1.4327
0.70302	1.4224
0.70804	1.4123
0.71307	1.4024
0.71809	1.3926
0.72312	1.3829
0.72814	1.3734
0.73317	1.3639
0.73819	1.3547
0.74322	1.3455
0.74824	1.3365
0.75327	1.3276
0.75829	1.3188
0.76332	1.3101
0.76834	1.3015
0.77337	1.293
0.77839	1.2847
0.78342	1.2765
0.78844	1.2683
0.79347	1.2603
0.79849	1.2524
0.80352	1.2445
0.80854	1.2368
0.81357	1.2292
0.81859	1.2216
0.82362	1.2142
0.82864	1.2068
0.83367	1.1995
0.83869	1.1923
0.84372	1.1852
0.84874	1.1782
0.85377	1.1713
0.85879	1.1644
0.86382	1.1576
0.86884	1.151
0.87387	1.1443
0.87889	1.1378
0.88392	1.1313
0.88894	1.1249
0.89397	1.1186
0.89899	1.1124
0.90402	1.1062
0.90905	1.1001
0.91407	1.094
0.9191	1.088
0.92412	1.0821
0.92915	1.0763
0.93417	1.0705
0.9392	1.0647
0.94422	1.0591
0.94925	1.0535
0.95427	1.0479
0.9593	1.0424
0.96432	1.037
0.96935	1.0316
0.97437	1.0263
0.9794	1.021
0.98442	1.0158
0.98945	1.0107
0.99447	1.0056
0.9995	1.0005
1.0045	0.9955
1.0095	0.99054
1.0146	0.98564
1.0196	0.98078
1.0246	0.97597
1.0296	0.97121
1.0347	0.96649
1.0397	0.96182
1.0447	0.95719
1.0497	0.95261
1.0548	0.94807
1.0598	0.94358
1.0648	0.93912
1.0698	0.93471
1.0749	0.93034
1.0799	0.92601
1.0849	0.92172
1.0899	0.91747
1.095	0.91326
1.1	0.90909
