# Supplementary material for: Multimodal multi-objective optimization algorithm based on hierarchical environment selection strategy
Source: PeerJ Comput Sci. 2024 Jul 16;10:e2182. doi: 10.7717/peerj-cs.2182 (PMC11323021; doi:10.7717/peerj-cs.2182)
Supplement: Supplemental Information 2 [file peerj-cs-10-2182-s002.zip › Datesets/MMF9.PS.csv]

0.1	0.25
0.10503	0.25
0.11005	0.25
0.11508	0.25
0.1201	0.25
0.12513	0.25
0.13015	0.25
0.13518	0.25
0.1402	0.25
0.14523	0.25
0.15025	0.25
0.15528	0.25
0.1603	0.25
0.16533	0.25
0.17035	0.25
0.17538	0.25
0.1804	0.25
0.18543	0.25
0.19045	0.25
0.19548	0.25
0.2005	0.25
0.20553	0.25
0.21055	0.25
0.21558	0.25
0.2206	0.25
0.22563	0.25
0.23065	0.25
0.23568	0.25
0.2407	0.25
0.24573	0.25
0.25075	0.25
0.25578	0.25
0.2608	0.25
0.26583	0.25
0.27085	0.25
0.27588	0.25
0.2809	0.25
0.28593	0.25
0.29095	0.25
0.29598	0.25
0.30101	0.25
0.30603	0.25
0.31106	0.25
0.31608	0.25
0.32111	0.25
0.32613	0.25
0.33116	0.25
0.33618	0.25
0.34121	0.25
0.34623	0.25
0.35126	0.25
0.35628	0.25
0.36131	0.25
0.36633	0.25
0.37136	0.25
0.37638	0.25
0.38141	0.25
0.38643	0.25
0.39146	0.25
0.39648	0.25
0.40151	0.25
0.40653	0.25
0.41156	0.25
0.41658	0.25
0.42161	0.25
0.42663	0.25
0.43166	0.25
0.43668	0.25
0.44171	0.25
0.44673	0.25
0.45176	0.25
0.45678	0.25
0.46181	0.25
0.46683	0.25
0.47186	0.25
0.47688	0.25
0.48191	0.25
0.48693	0.25
0.49196	0.25
0.49698	0.25
0.50201	0.25
0.50704	0.25
0.51206	0.25
0.51709	0.25
0.52211	0.25
0.52714	0.25
0.53216	0.25
0.53719	0.25
0.54221	0.25
0.54724	0.25
0.55226	0.25
0.55729	0.25
0.56231	0.25
0.56734	0.25
0.57236	0.25
0.57739	0.25
0.58241	0.25
0.58744	0.25
0.59246	0.25
0.59749	0.25
0.60251	0.25
0.60754	0.25
0.61256	0.25
0.61759	0.25
0.62261	0.25
0.62764	0.25
0.63266	0.25
0.63769	0.25
0.64271	0.25
0.64774	0.25
0.65276	0.25
0.65779	0.25
0.66281	0.25
0.66784	0.25
0.67286	0.25
0.67789	0.25
0.68291	0.25
0.68794	0.25
0.69296	0.25
0.69799	0.25
0.70302	0.25
0.70804	0.25
0.71307	0.25
0.71809	0.25
0.72312	0.25
0.72814	0.25
0.73317	0.25
0.73819	0.25
0.74322	0.25
0.74824	0.25
0.75327	0.25
0.75829	0.25
0.76332	0.25
0.76834	0.25
0.77337	0.25
0.77839	0.25
0.78342	0.25
0.78844	0.25
0.79347	0.25
0.79849	0.25
0.80352	0.25
0.80854	0.25
0.81357	0.25
0.81859	0.25
0.82362	0.25
0.82864	0.25
0.83367	0.25
0.83869	0.25
0.84372	0.25
0.84874	0.25
0.85377	0.25
0.85879	0.25
0.86382	0.25
0.86884	0.25
0.87387	0.25
0.87889	0.25
0.88392	0.25
0.88894	0.25
0.89397	0.25
0.89899	0.25
0.90402	0.25
0.90905	0.25
0.91407	0.25
0.9191	0.25
0.92412	0.25
0.92915	0.25
0.93417	0.25
0.9392	0.25
0.94422	0.25
0.94925	0.25
0.95427	0.25
0.9593	0.25
0.96432	0.25
0.96935	0.25
0.97437	0.25
0.9794	0.25
0.98442	0.25
0.98945	0.25
0.99447	0.25
0.9995	0.25
1.0045	0.25
1.0095	0.25
1.0146	0.25
1.0196	0.25
1.0246	0.25
1.0296	0.25
1.0347	0.25
1.0397	0.25
1.0447	0.25
1.0497	0.25
1.0548	0.25
1.0598	0.25
1.0648	0.25
1.0698	0.25
1.0749	0.25
1.0799	0.25
1.0849	0.25
1.0899	0.25
1.095	0.25
1.1	0.25
0.1	0.75
0.10503	0.75
0.11005	0.75
0.11508	0.75
0.1201	0.75
0.12513	0.75
0.13015	0.75
0.13518	0.75
0.1402	0.75
0.14523	0.75
0.15025	0.75
0.15528	0.75
0.1603	0.75
0.16533	0.75
0.17035	0.75
0.17538	0.75
0.1804	0.75
0.18543	0.75
0.19045	0.75
0.19548	0.75
0.2005	0.75
0.20553	0.75
0.21055	0.75
0.21558	0.75
0.2206	0.75
0.22563	0.75
0.23065	0.75
0.23568	0.75
0.2407	0.75
0.24573	0.75
0.25075	0.75
0.25578	0.75
0.2608	0.75
0.26583	0.75
0.27085	0.75
0.27588	0.75
0.2809	0.75
0.28593	0.75
0.29095	0.75
0.29598	0.75
0.30101	0.75
0.30603	0.75
0.31106	0.75
0.31608	0.75
0.32111	0.75
0.32613	0.75
0.33116	0.75
0.33618	0.75
0.34121	0.75
0.34623	0.75
0.35126	0.75
0.35628	0.75
0.36131	0.75
0.36633	0.75
0.37136	0.75
0.37638	0.75
0.38141	0.75
0.38643	0.75
0.39146	0.75
0.39648	0.75
0.40151	0.75
0.40653	0.75
0.41156	0.75
0.41658	0.75
0.42161	0.75
0.42663	0.75
0.43166	0.75
0.43668	0.75
0.44171	0.75
0.44673	0.75
0.45176	0.75
0.45678	0.75
0.46181	0.75
0.46683	0.75
0.47186	0.75
0.47688	0.75
0.48191	0.75
0.48693	0.75
0.49196	0.75
0.49698	0.75
0.50201	0.75
0.50704	0.75
0.51206	0.75
0.51709	0.75
0.52211	0.75
0.52714	0.75
0.53216	0.75
0.53719	0.75
0.54221	0.75
0.54724	0.75
0.55226	0.75
0.55729	0.75
0.56231	0.75
0.56734	0.75
0.57236	0.75
0.57739	0.75
0.58241	0.75
0.58744	0.75
0.59246	0.75
0.59749	0.75
0.60251	0.75
0.60754	0.75
0.61256	0.75
0.61759	0.75
0.62261	0.75
0.62764	0.75
0.63266	0.75
0.63769	0.75
0.64271	0.75
0.64774	0.75
0.65276	0.75
0.65779	0.75
0.66281	0.75
0.66784	0.75
0.67286	0.75
0.67789	0.75
0.68291	0.75
0.68794	0.75
0.69296	0.75
0.69799	0.75
0.70302	0.75
0.70804	0.75
0.71307	0.75
0.71809	0.75
0.72312	0.75
0.72814	0.75
0.73317	0.75
0.73819	0.75
0.74322	0.75
0.74824	0.75
0.75327	0.75
0.75829	0.75
0.76332	0.75
0.76834	0.75
0.77337	0.75
0.77839	0.75
0.78342	0.75
0.78844	0.75
0.79347	0.75
0.79849	0.75
0.80352	0.75
0.80854	0.75
0.81357	0.75
0.81859	0.75
0.82362	0.75
0.82864	0.75
0.83367	0.75
0.83869	0.75
0.84372	0.75
0.84874	0.75
0.85377	0.75
0.85879	0.75
0.86382	0.75
0.86884	0.75
0.87387	0.75
0.87889	0.75
0.88392	0.75
0.88894	0.75
0.89397	0.75
0.89899	0.75
0.90402	0.75
0.90905	0.75
0.91407	0.75
0.9191	0.75
0.92412	0.75
0.92915	0.75
0.93417	0.75
0.9392	0.75
0.94422	0.75
0.94925	0.75
0.95427	0.75
0.9593	0.75
0.96432	0.75
0.96935	0.75
0.97437	0.75
0.9794	0.75
0.98442	0.75
0.98945	0.75
0.99447	0.75
0.9995	0.75
1.0045	0.75
1.0095	0.75
1.0146	0.75
1.0196	0.75
1.0246	0.75
1.0296	0.75
1.0347	0.75
1.0397	0.75
1.0447	0.75
1.0497	0.75
1.0548	0.75
1.0598	0.75
1.0648	0.75
1.0698	0.75
1.0749	0.75
1.0799	0.75
1.0849	0.75
1.0899	0.75
1.095	0.75
1.1	0.75
