# Supplementary material for: Multimodal multi-objective optimization algorithm based on hierarchical environment selection strategy
Source: PeerJ Comput Sci. 2024 Jul 16;10:e2182. doi: 10.7717/peerj-cs.2182 (PMC11323021; doi:10.7717/peerj-cs.2182)
Supplement: Supplemental Information 2 [file peerj-cs-10-2182-s002.zip › Datesets/Omni_test.PF.csv]

-3	-0
-2.995	-0.17328
-2.99	-0.24495
-2.985	-0.29987
-2.98	-0.34612
-2.975	-0.38681
-2.9699	-0.42355
-2.9649	-0.4573
-2.9599	-0.48867
-2.9549	-0.51809
-2.9499	-0.54589
-2.9449	-0.57229
-2.9399	-0.59749
-2.9349	-0.62162
-2.9299	-0.64481
-2.9249	-0.66716
-2.9199	-0.68875
-2.9149	-0.70965
-2.9098	-0.72991
-2.9048	-0.7496
-2.8998	-0.76874
-2.8948	-0.78739
-2.8898	-0.80558
-2.8848	-0.82334
-2.8798	-0.84069
-2.8748	-0.85766
-2.8698	-0.87427
-2.8648	-0.89054
-2.8598	-0.9065
-2.8548	-0.92215
-2.8497	-0.93751
-2.8447	-0.9526
-2.8397	-0.96743
-2.8347	-0.98201
-2.8297	-0.99635
-2.8247	-1.0105
-2.8197	-1.0244
-2.8147	-1.038
-2.8097	-1.0515
-2.8047	-1.0648
-2.7997	-1.0779
-2.7947	-1.0908
-2.7896	-1.1036
-2.7846	-1.1161
-2.7796	-1.1286
-2.7746	-1.1408
-2.7696	-1.1529
-2.7646	-1.1649
-2.7596	-1.1767
-2.7546	-1.1884
-2.7496	-1.1999
-2.7446	-1.2113
-2.7396	-1.2226
-2.7346	-1.2338
-2.7295	-1.2448
-2.7245	-1.2557
-2.7195	-1.2665
-2.7145	-1.2772
-2.7095	-1.2878
-2.7045	-1.2983
-2.6995	-1.3087
-2.6945	-1.319
-2.6895	-1.3292
-2.6845	-1.3393
-2.6795	-1.3492
-2.6745	-1.3591
-2.6694	-1.369
-2.6644	-1.3787
-2.6594	-1.3883
-2.6544	-1.3979
-2.6494	-1.4073
-2.6444	-1.4167
-2.6394	-1.426
-2.6344	-1.4353
-2.6294	-1.4444
-2.6244	-1.4535
-2.6194	-1.4625
-2.6144	-1.4714
-2.6093	-1.4803
-2.6043	-1.4891
-2.5993	-1.4978
-2.5943	-1.5065
-2.5893	-1.5151
-2.5843	-1.5236
-2.5793	-1.5321
-2.5743	-1.5405
-2.5693	-1.5488
-2.5643	-1.5571
-2.5593	-1.5653
-2.5543	-1.5735
-2.5492	-1.5816
-2.5442	-1.5896
-2.5392	-1.5976
-2.5342	-1.6055
-2.5292	-1.6134
-2.5242	-1.6212
-2.5192	-1.629
-2.5142	-1.6367
-2.5092	-1.6444
-2.5042	-1.652
-2.4992	-1.6596
-2.4942	-1.6671
-2.4891	-1.6746
-2.4841	-1.682
-2.4791	-1.6894
-2.4741	-1.6967
-2.4691	-1.704
-2.4641	-1.7112
-2.4591	-1.7184
-2.4541	-1.7255
-2.4491	-1.7326
-2.4441	-1.7397
-2.4391	-1.7467
-2.4341	-1.7537
-2.429	-1.7606
-2.424	-1.7675
-2.419	-1.7743
-2.414	-1.7811
-2.409	-1.7879
-2.404	-1.7946
-2.399	-1.8013
-2.394	-1.808
-2.389	-1.8146
-2.384	-1.8212
-2.379	-1.8277
-2.374	-1.8342
-2.3689	-1.8407
-2.3639	-1.8471
-2.3589	-1.8535
-2.3539	-1.8599
-2.3489	-1.8662
-2.3439	-1.8725
-2.3389	-1.8787
-2.3339	-1.8849
-2.3289	-1.8911
-2.3239	-1.8973
-2.3189	-1.9034
-2.3139	-1.9095
-2.3088	-1.9155
-2.3038	-1.9215
-2.2988	-1.9275
-2.2938	-1.9335
-2.2888	-1.9394
-2.2838	-1.9453
-2.2788	-1.9512
-2.2738	-1.957
-2.2688	-1.9628
-2.2638	-1.9686
-2.2588	-1.9743
-2.2538	-1.98
-2.2487	-1.9857
-2.2437	-1.9914
-2.2387	-1.997
-2.2337	-2.0026
-2.2287	-2.0082
-2.2237	-2.0137
-2.2187	-2.0193
-2.2137	-2.0247
-2.2087	-2.0302
-2.2037	-2.0356
-2.1987	-2.041
-2.1937	-2.0464
-2.1886	-2.0518
-2.1836	-2.0571
-2.1786	-2.0624
-2.1736	-2.0677
-2.1686	-2.0729
-2.1636	-2.0782
-2.1586	-2.0834
-2.1536	-2.0886
-2.1486	-2.0937
-2.1436	-2.0988
-2.1386	-2.1039
-2.1336	-2.109
-2.1285	-2.1141
-2.1235	-2.1191
-2.1185	-2.1241
-2.1135	-2.1291
-2.1085	-2.134
-2.1035	-2.139
-2.0985	-2.1439
-2.0935	-2.1488
-2.0885	-2.1537
-2.0835	-2.1585
-2.0785	-2.1633
-2.0735	-2.1681
-2.0684	-2.1729
-2.0634	-2.1777
-2.0584	-2.1824
-2.0534	-2.1871
-2.0484	-2.1918
-2.0434	-2.1965
-2.0384	-2.2011
-2.0334	-2.2057
-2.0284	-2.2104
-2.0234	-2.2149
-2.0184	-2.2195
-2.0134	-2.2241
-2.0083	-2.2286
-2.0033	-2.2331
-1.9983	-2.2376
-1.9933	-2.242
-1.9883	-2.2465
-1.9833	-2.2509
-1.9783	-2.2553
-1.9733	-2.2597
-1.9683	-2.264
-1.9633	-2.2684
-1.9583	-2.2727
-1.9533	-2.277
-1.9482	-2.2813
-1.9432	-2.2856
-1.9382	-2.2898
-1.9332	-2.294
-1.9282	-2.2983
-1.9232	-2.3025
-1.9182	-2.3066
-1.9132	-2.3108
-1.9082	-2.3149
-1.9032	-2.319
-1.8982	-2.3231
-1.8932	-2.3272
-1.8881	-2.3313
-1.8831	-2.3353
-1.8781	-2.3394
-1.8731	-2.3434
-1.8681	-2.3474
-1.8631	-2.3513
-1.8581	-2.3553
-1.8531	-2.3593
-1.8481	-2.3632
-1.8431	-2.3671
-1.8381	-2.371
-1.8331	-2.3748
-1.828	-2.3787
-1.823	-2.3825
-1.818	-2.3864
-1.813	-2.3902
-1.808	-2.394
-1.803	-2.3977
-1.798	-2.4015
-1.793	-2.4052
-1.788	-2.409
-1.783	-2.4127
-1.778	-2.4164
-1.773	-2.42
-1.7679	-2.4237
-1.7629	-2.4274
-1.7579	-2.431
-1.7529	-2.4346
-1.7479	-2.4382
-1.7429	-2.4418
-1.7379	-2.4453
-1.7329	-2.4489
-1.7279	-2.4524
-1.7229	-2.456
-1.7179	-2.4595
-1.7129	-2.463
-1.7078	-2.4664
-1.7028	-2.4699
-1.6978	-2.4733
-1.6928	-2.4768
-1.6878	-2.4802
-1.6828	-2.4836
-1.6778	-2.487
-1.6728	-2.4903
-1.6678	-2.4937
-1.6628	-2.497
-1.6578	-2.5004
-1.6528	-2.5037
-1.6477	-2.507
-1.6427	-2.5103
-1.6377	-2.5135
-1.6327	-2.5168
-1.6277	-2.52
-1.6227	-2.5233
-1.6177	-2.5265
-1.6127	-2.5297
-1.6077	-2.5329
-1.6027	-2.536
-1.5977	-2.5392
-1.5927	-2.5423
-1.5876	-2.5455
-1.5826	-2.5486
-1.5776	-2.5517
-1.5726	-2.5548
-1.5676	-2.5578
-1.5626	-2.5609
-1.5576	-2.564
-1.5526	-2.567
-1.5476	-2.57
-1.5426	-2.573
-1.5376	-2.576
-1.5326	-2.579
-1.5275	-2.582
-1.5225	-2.5849
-1.5175	-2.5879
-1.5125	-2.5908
-1.5075	-2.5937
-1.5025	-2.5966
-1.4975	-2.5995
-1.4925	-2.6024
-1.4875	-2.6053
-1.4825	-2.6081
-1.4775	-2.611
-1.4725	-2.6138
-1.4674	-2.6166
-1.4624	-2.6194
-1.4574	-2.6222
-1.4524	-2.625
-1.4474	-2.6277
-1.4424	-2.6305
-1.4374	-2.6332
-1.4324	-2.636
-1.4274	-2.6387
-1.4224	-2.6414
-1.4174	-2.6441
-1.4124	-2.6467
-1.4073	-2.6494
-1.4023	-2.6521
-1.3973	-2.6547
-1.3923	-2.6573
-1.3873	-2.66
-1.3823	-2.6626
-1.3773	-2.6652
-1.3723	-2.6677
-1.3673	-2.6703
-1.3623	-2.6729
-1.3573	-2.6754
-1.3523	-2.6779
-1.3472	-2.6805
-1.3422	-2.683
-1.3372	-2.6855
-1.3322	-2.688
-1.3272	-2.6904
-1.3222	-2.6929
-1.3172	-2.6954
-1.3122	-2.6978
-1.3072	-2.7002
-1.3022	-2.7027
-1.2972	-2.7051
-1.2922	-2.7075
-1.2871	-2.7098
-1.2821	-2.7122
-1.2771	-2.7146
-1.2721	-2.7169
-1.2671	-2.7193
-1.2621	-2.7216
-1.2571	-2.7239
-1.2521	-2.7262
-1.2471	-2.7285
-1.2421	-2.7308
-1.2371	-2.7331
-1.2321	-2.7353
-1.227	-2.7376
-1.222	-2.7398
-1.217	-2.7421
-1.212	-2.7443
-1.207	-2.7465
-1.202	-2.7487
-1.197	-2.7509
-1.192	-2.753
-1.187	-2.7552
-1.182	-2.7573
-1.177	-2.7595
-1.172	-2.7616
-1.1669	-2.7637
-1.1619	-2.7658
-1.1569	-2.7679
-1.1519	-2.77
-1.1469	-2.7721
-1.1419	-2.7742
-1.1369	-2.7762
-1.1319	-2.7783
-1.1269	-2.7803
-1.1219	-2.7823
-1.1169	-2.7844
-1.1119	-2.7864
-1.1068	-2.7883
-1.1018	-2.7903
-1.0968	-2.7923
-1.0918	-2.7943
-1.0868	-2.7962
-1.0818	-2.7982
-1.0768	-2.8001
-1.0718	-2.802
-1.0668	-2.8039
-1.0618	-2.8058
-1.0568	-2.8077
-1.0518	-2.8096
-1.0467	-2.8115
-1.0417	-2.8133
-1.0367	-2.8152
-1.0317	-2.817
-1.0267	-2.8188
-1.0217	-2.8207
-1.0167	-2.8225
-1.0117	-2.8243
-1.0067	-2.8261
-1.0017	-2.8278
-0.99666	-2.8296
-0.99165	-2.8314
-0.98664	-2.8331
-0.98164	-2.8349
-0.97663	-2.8366
-0.97162	-2.8383
-0.96661	-2.84
-0.9616	-2.8417
-0.95659	-2.8434
-0.95159	-2.8451
-0.94658	-2.8468
-0.94157	-2.8484
-0.93656	-2.8501
-0.93155	-2.8517
-0.92654	-2.8533
-0.92154	-2.855
-0.91653	-2.8566
-0.91152	-2.8582
-0.90651	-2.8598
-0.9015	-2.8613
-0.89649	-2.8629
-0.89149	-2.8645
-0.88648	-2.866
-0.88147	-2.8676
-0.87646	-2.8691
-0.87145	-2.8706
-0.86644	-2.8722
-0.86144	-2.8737
-0.85643	-2.8752
-0.85142	-2.8766
-0.84641	-2.8781
-0.8414	-2.8796
-0.83639	-2.881
-0.83139	-2.8825
-0.82638	-2.8839
-0.82137	-2.8854
-0.81636	-2.8868
-0.81135	-2.8882
-0.80634	-2.8896
-0.80134	-2.891
-0.79633	-2.8924
-0.79132	-2.8938
-0.78631	-2.8951
-0.7813	-2.8965
-0.77629	-2.8978
-0.77129	-2.8992
-0.76628	-2.9005
-0.76127	-2.9018
-0.75626	-2.9031
-0.75125	-2.9044
-0.74624	-2.9057
-0.74124	-2.907
-0.73623	-2.9083
-0.73122	-2.9095
-0.72621	-2.9108
-0.7212	-2.912
-0.71619	-2.9133
-0.71119	-2.9145
-0.70618	-2.9157
-0.70117	-2.9169
-0.69616	-2.9181
-0.69115	-2.9193
-0.68614	-2.9205
-0.68114	-2.9217
-0.67613	-2.9228
-0.67112	-2.924
-0.66611	-2.9251
-0.6611	-2.9263
-0.65609	-2.9274
-0.65109	-2.9285
-0.64608	-2.9296
-0.64107	-2.9307
-0.63606	-2.9318
-0.63105	-2.9329
-0.62604	-2.934
-0.62104	-2.935
-0.61603	-2.9361
-0.61102	-2.9371
-0.60601	-2.9382
-0.601	-2.9392
-0.59599	-2.9402
-0.59098	-2.9412
-0.58598	-2.9422
-0.58097	-2.9432
-0.57596	-2.9442
-0.57095	-2.9452
-0.56594	-2.9461
-0.56093	-2.9471
-0.55593	-2.948
-0.55092	-2.949
-0.54591	-2.9499
-0.5409	-2.9508
-0.53589	-2.9517
-0.53088	-2.9527
-0.52588	-2.9535
-0.52087	-2.9544
-0.51586	-2.9553
-0.51085	-2.9562
-0.50584	-2.957
-0.50083	-2.9579
-0.49583	-2.9587
-0.49082	-2.9596
-0.48581	-2.9604
-0.4808	-2.9612
-0.47579	-2.962
-0.47078	-2.9628
-0.46578	-2.9636
-0.46077	-2.9644
-0.45576	-2.9652
-0.45075	-2.9659
-0.44574	-2.9667
-0.44073	-2.9674
-0.43573	-2.9682
-0.43072	-2.9689
-0.42571	-2.9696
-0.4207	-2.9704
-0.41569	-2.9711
-0.41068	-2.9718
-0.40568	-2.9724
-0.40067	-2.9731
-0.39566	-2.9738
-0.39065	-2.9745
-0.38564	-2.9751
-0.38063	-2.9758
-0.37563	-2.9764
-0.37062	-2.977
-0.36561	-2.9776
-0.3606	-2.9782
-0.35559	-2.9789
-0.35058	-2.9794
-0.34558	-2.98
-0.34057	-2.9806
-0.33556	-2.9812
-0.33055	-2.9817
-0.32554	-2.9823
-0.32053	-2.9828
-0.31553	-2.9834
-0.31052	-2.9839
-0.30551	-2.9844
-0.3005	-2.9849
-0.29549	-2.9854
-0.29048	-2.9859
-0.28548	-2.9864
-0.28047	-2.9869
-0.27546	-2.9873
-0.27045	-2.9878
-0.26544	-2.9882
-0.26043	-2.9887
-0.25543	-2.9891
-0.25042	-2.9895
-0.24541	-2.9899
-0.2404	-2.9904
-0.23539	-2.9908
-0.23038	-2.9911
-0.22538	-2.9915
-0.22037	-2.9919
-0.21536	-2.9923
-0.21035	-2.9926
-0.20534	-2.993
-0.20033	-2.9933
-0.19533	-2.9936
-0.19032	-2.994
-0.18531	-2.9943
-0.1803	-2.9946
-0.17529	-2.9949
-0.17028	-2.9952
-0.16528	-2.9954
-0.16027	-2.9957
-0.15526	-2.996
-0.15025	-2.9962
-0.14524	-2.9965
-0.14023	-2.9967
-0.13523	-2.997
-0.13022	-2.9972
-0.12521	-2.9974
-0.1202	-2.9976
-0.11519	-2.9978
-0.11018	-2.998
-0.10518	-2.9982
-0.10017	-2.9983
-0.095159	-2.9985
-0.09015	-2.9986
-0.085142	-2.9988
-0.080134	-2.9989
-0.075125	-2.9991
-0.070117	-2.9992
-0.065109	-2.9993
-0.0601	-2.9994
-0.055092	-2.9995
-0.050083	-2.9996
-0.045075	-2.9997
-0.040067	-2.9997
-0.035058	-2.9998
-0.03005	-2.9998
-0.025042	-2.9999
-0.020033	-2.9999
-0.015025	-3
-0.010017	-3
-0.0050083	-3
0	-3
