# Supplementary material for: Multimodal multi-objective optimization algorithm based on hierarchical environment selection strategy
Source: PeerJ Comput Sci. 2024 Jul 16;10:e2182. doi: 10.7717/peerj-cs.2182 (PMC11323021; doi:10.7717/peerj-cs.2182)
Supplement: Supplemental Information 2 [file peerj-cs-10-2182-s002.zip › Datesets/Omni_test.PS.csv]

1	1	1
1.0238	1.0238	1.0238
1.0476	1.0476	1.0476
1.0714	1.0714	1.0714
1.0952	1.0952	1.0952
1.119	1.119	1.119
1.1429	1.1429	1.1429
1.1667	1.1667	1.1667
1.1905	1.1905	1.1905
1.2143	1.2143	1.2143
1.2381	1.2381	1.2381
1.2619	1.2619	1.2619
1.2857	1.2857	1.2857
1.3095	1.3095	1.3095
1.3333	1.3333	1.3333
1.3571	1.3571	1.3571
1.381	1.381	1.381
1.4048	1.4048	1.4048
1.4286	1.4286	1.4286
1.4524	1.4524	1.4524
1.4762	1.4762	1.4762
1.5	1.5	1.5
1	1	3
1	1	3
1.0238	1.0238	3.0238
1.0476	1.0476	3.0476
1.0714	1.0714	3.0714
1.0952	1.0952	3.0952
1.119	1.119	3.119
1.1429	1.1429	3.1429
1.1667	1.1667	3.1667
1.1905	1.1905	3.1905
1.2143	1.2143	3.2143
1.2381	1.2381	3.2381
1.2619	1.2619	3.2619
1.2857	1.2857	3.2857
1.3095	1.3095	3.3095
1.3333	1.3333	3.3333
1.3571	1.3571	3.3571
1.381	1.381	3.381
1.4048	1.4048	3.4048
1.4286	1.4286	3.4286
1.4524	1.4524	3.4524
1.4762	1.4762	3.4762
1.5	1.5	3.5
1	1	5
1	1	5
1.0238	1.0238	5.0238
1.0476	1.0476	5.0476
1.0714	1.0714	5.0714
1.0952	1.0952	5.0952
1.119	1.119	5.119
1.1429	1.1429	5.1429
1.1667	1.1667	5.1667
1.1905	1.1905	5.1905
1.2143	1.2143	5.2143
1.2381	1.2381	5.2381
1.2619	1.2619	5.2619
1.2857	1.2857	5.2857
1.3095	1.3095	5.3095
1.3333	1.3333	5.3333
1.3571	1.3571	5.3571
1.381	1.381	5.381
1.4048	1.4048	5.4048
1.4286	1.4286	5.4286
1.4524	1.4524	5.4524
1.4762	1.4762	5.4762
1.5	1.5	5.5
1	3	1
1	3	1
1.0238	3.0238	1.0238
1.0476	3.0476	1.0476
1.0714	3.0714	1.0714
1.0952	3.0952	1.0952
1.119	3.119	1.119
1.1429	3.1429	1.1429
1.1667	3.1667	1.1667
1.1905	3.1905	1.1905
1.2143	3.2143	1.2143
1.2381	3.2381	1.2381
1.2619	3.2619	1.2619
1.2857	3.2857	1.2857
1.3095	3.3095	1.3095
1.3333	3.3333	1.3333
1.3571	3.3571	1.3571
1.381	3.381	1.381
1.4048	3.4048	1.4048
1.4286	3.4286	1.4286
1.4524	3.4524	1.4524
1.4762	3.4762	1.4762
1.5	3.5	1.5
1	3	3
1	3	3
1.0238	3.0238	3.0238
1.0476	3.0476	3.0476
1.0714	3.0714	3.0714
1.0952	3.0952	3.0952
1.119	3.119	3.119
1.1429	3.1429	3.1429
1.1667	3.1667	3.1667
1.1905	3.1905	3.1905
1.2143	3.2143	3.2143
1.2381	3.2381	3.2381
1.2619	3.2619	3.2619
1.2857	3.2857	3.2857
1.3095	3.3095	3.3095
1.3333	3.3333	3.3333
1.3571	3.3571	3.3571
1.381	3.381	3.381
1.4048	3.4048	3.4048
1.4286	3.4286	3.4286
1.4524	3.4524	3.4524
1.4762	3.4762	3.4762
1.5	3.5	3.5
1	3	5
1	3	5
1.0238	3.0238	5.0238
1.0476	3.0476	5.0476
1.0714	3.0714	5.0714
1.0952	3.0952	5.0952
1.119	3.119	5.119
1.1429	3.1429	5.1429
1.1667	3.1667	5.1667
1.1905	3.1905	5.1905
1.2143	3.2143	5.2143
1.2381	3.2381	5.2381
1.2619	3.2619	5.2619
1.2857	3.2857	5.2857
1.3095	3.3095	5.3095
1.3333	3.3333	5.3333
1.3571	3.3571	5.3571
1.381	3.381	5.381
1.4048	3.4048	5.4048
1.4286	3.4286	5.4286
1.4524	3.4524	5.4524
1.4762	3.4762	5.4762
1.5	3.5	5.5
1	5	1
1	5	1
1.0238	5.0238	1.0238
1.0476	5.0476	1.0476
1.0714	5.0714	1.0714
1.0952	5.0952	1.0952
1.119	5.119	1.119
1.1429	5.1429	1.1429
1.1667	5.1667	1.1667
1.1905	5.1905	1.1905
1.2143	5.2143	1.2143
1.2381	5.2381	1.2381
1.2619	5.2619	1.2619
1.2857	5.2857	1.2857
1.3095	5.3095	1.3095
1.3333	5.3333	1.3333
1.3571	5.3571	1.3571
1.381	5.381	1.381
1.4048	5.4048	1.4048
1.4286	5.4286	1.4286
1.4524	5.4524	1.4524
1.4762	5.4762	1.4762
1.5	5.5	1.5
1	5	3
1.0238	5.0238	3.0238
1.0476	5.0476	3.0476
1.0714	5.0714	3.0714
1.0952	5.0952	3.0952
1.119	5.119	3.119
1.1429	5.1429	3.1429
1.1667	5.1667	3.1667
1.1905	5.1905	3.1905
1.2143	5.2143	3.2143
1.2381	5.2381	3.2381
1.2619	5.2619	3.2619
1.2857	5.2857	3.2857
1.3095	5.3095	3.3095
1.3333	5.3333	3.3333
1.3571	5.3571	3.3571
1.381	5.381	3.381
1.4048	5.4048	3.4048
1.4286	5.4286	3.4286
1.4524	5.4524	3.4524
1.4762	5.4762	3.4762
1.5	5.5	3.5
1	5	5
1.0238	5.0238	5.0238
1.0476	5.0476	5.0476
1.0714	5.0714	5.0714
1.0952	5.0952	5.0952
1.119	5.119	5.119
1.1429	5.1429	5.1429
1.1667	5.1667	5.1667
1.1905	5.1905	5.1905
1.2143	5.2143	5.2143
1.2381	5.2381	5.2381
1.2619	5.2619	5.2619
1.2857	5.2857	5.2857
1.3095	5.3095	5.3095
1.3333	5.3333	5.3333
1.3571	5.3571	5.3571
1.381	5.381	5.381
1.4048	5.4048	5.4048
1.4286	5.4286	5.4286
1.4524	5.4524	5.4524
1.4762	5.4762	5.4762
1.5	5.5	5.5
3	1	1
3.0238	1.0238	1.0238
3.0476	1.0476	1.0476
3.0714	1.0714	1.0714
3.0952	1.0952	1.0952
3.119	1.119	1.119
3.1429	1.1429	1.1429
3.1667	1.1667	1.1667
3.1905	1.1905	1.1905
3.2143	1.2143	1.2143
3.2381	1.2381	1.2381
3.2619	1.2619	1.2619
3.2857	1.2857	1.2857
3.3095	1.3095	1.3095
3.3333	1.3333	1.3333
3.3571	1.3571	1.3571
3.381	1.381	1.381
3.4048	1.4048	1.4048
3.4286	1.4286	1.4286
3.4524	1.4524	1.4524
3.4762	1.4762	1.4762
3.5	1.5	1.5
3	1	3
3.0238	1.0238	3.0238
3.0476	1.0476	3.0476
3.0714	1.0714	3.0714
3.0952	1.0952	3.0952
3.119	1.119	3.119
3.1429	1.1429	3.1429
3.1667	1.1667	3.1667
3.1905	1.1905	3.1905
3.2143	1.2143	3.2143
3.2381	1.2381	3.2381
3.2619	1.2619	3.2619
3.2857	1.2857	3.2857
3.3095	1.3095	3.3095
3.3333	1.3333	3.3333
3.3571	1.3571	3.3571
3.381	1.381	3.381
3.4048	1.4048	3.4048
3.4286	1.4286	3.4286
3.4524	1.4524	3.4524
3.4762	1.4762	3.4762
3.5	1.5	3.5
3	1	5
3.0238	1.0238	5.0238
3.0476	1.0476	5.0476
3.0714	1.0714	5.0714
3.0952	1.0952	5.0952
3.119	1.119	5.119
3.1429	1.1429	5.1429
3.1667	1.1667	5.1667
3.1905	1.1905	5.1905
3.2143	1.2143	5.2143
3.2381	1.2381	5.2381
3.2619	1.2619	5.2619
3.2857	1.2857	5.2857
3.3095	1.3095	5.3095
3.3333	1.3333	5.3333
3.3571	1.3571	5.3571
3.381	1.381	5.381
3.4048	1.4048	5.4048
3.4286	1.4286	5.4286
3.4524	1.4524	5.4524
3.4762	1.4762	5.4762
3.5	1.5	5.5
3	3	1
3.0238	3.0238	1.0238
3.0476	3.0476	1.0476
3.0714	3.0714	1.0714
3.0952	3.0952	1.0952
3.119	3.119	1.119
3.1429	3.1429	1.1429
3.1667	3.1667	1.1667
3.1905	3.1905	1.1905
3.2143	3.2143	1.2143
3.2381	3.2381	1.2381
3.2619	3.2619	1.2619
3.2857	3.2857	1.2857
3.3095	3.3095	1.3095
3.3333	3.3333	1.3333
3.3571	3.3571	1.3571
3.381	3.381	1.381
3.4048	3.4048	1.4048
3.4286	3.4286	1.4286
3.4524	3.4524	1.4524
3.4762	3.4762	1.4762
3.5	3.5	1.5
3	3	3
3.0238	3.0238	3.0238
3.0476	3.0476	3.0476
3.0714	3.0714	3.0714
3.0952	3.0952	3.0952
3.119	3.119	3.119
3.1429	3.1429	3.1429
3.1667	3.1667	3.1667
3.1905	3.1905	3.1905
3.2143	3.2143	3.2143
3.2381	3.2381	3.2381
3.2619	3.2619	3.2619
3.2857	3.2857	3.2857
3.3095	3.3095	3.3095
3.3333	3.3333	3.3333
3.3571	3.3571	3.3571
3.381	3.381	3.381
3.4048	3.4048	3.4048
3.4286	3.4286	3.4286
3.4524	3.4524	3.4524
3.4762	3.4762	3.4762
3.5	3.5	3.5
3	3	5
3.0238	3.0238	5.0238
3.0476	3.0476	5.0476
3.0714	3.0714	5.0714
3.0952	3.0952	5.0952
3.119	3.119	5.119
3.1429	3.1429	5.1429
3.1667	3.1667	5.1667
3.1905	3.1905	5.1905
3.2143	3.2143	5.2143
3.2381	3.2381	5.2381
3.2619	3.2619	5.2619
3.2857	3.2857	5.2857
3.3095	3.3095	5.3095
3.3333	3.3333	5.3333
3.3571	3.3571	5.3571
3.381	3.381	5.381
3.4048	3.4048	5.4048
3.4286	3.4286	5.4286
3.4524	3.4524	5.4524
3.4762	3.4762	5.4762
3.5	3.5	5.5
3	5	1
3.0238	5.0238	1.0238
3.0476	5.0476	1.0476
3.0714	5.0714	1.0714
3.0952	5.0952	1.0952
3.119	5.119	1.119
3.1429	5.1429	1.1429
3.1667	5.1667	1.1667
3.1905	5.1905	1.1905
3.2143	5.2143	1.2143
3.2381	5.2381	1.2381
3.2619	5.2619	1.2619
3.2857	5.2857	1.2857
3.3095	5.3095	1.3095
3.3333	5.3333	1.3333
3.3571	5.3571	1.3571
3.381	5.381	1.381
3.4048	5.4048	1.4048
3.4286	5.4286	1.4286
3.4524	5.4524	1.4524
3.4762	5.4762	1.4762
3.5	5.5	1.5
3	5	3
3.0238	5.0238	3.0238
3.0476	5.0476	3.0476
3.0714	5.0714	3.0714
3.0952	5.0952	3.0952
3.119	5.119	3.119
3.1429	5.1429	3.1429
3.1667	5.1667	3.1667
3.1905	5.1905	3.1905
3.2143	5.2143	3.2143
3.2381	5.2381	3.2381
3.2619	5.2619	3.2619
3.2857	5.2857	3.2857
3.3095	5.3095	3.3095
3.3333	5.3333	3.3333
3.3571	5.3571	3.3571
3.381	5.381	3.381
3.4048	5.4048	3.4048
3.4286	5.4286	3.4286
3.4524	5.4524	3.4524
3.4762	5.4762	3.4762
3.5	5.5	3.5
3	5	5
3.0238	5.0238	5.0238
3.0476	5.0476	5.0476
3.0714	5.0714	5.0714
3.0952	5.0952	5.0952
3.119	5.119	5.119
3.1429	5.1429	5.1429
3.1667	5.1667	5.1667
3.1905	5.1905	5.1905
3.2143	5.2143	5.2143
3.2381	5.2381	5.2381
3.2619	5.2619	5.2619
3.2857	5.2857	5.2857
3.3095	5.3095	5.3095
3.3333	5.3333	5.3333
3.3571	5.3571	5.3571
3.381	5.381	5.381
3.4048	5.4048	5.4048
3.4286	5.4286	5.4286
3.4524	5.4524	5.4524
3.4762	5.4762	5.4762
3.5	5.5	5.5
5	1	1
5.0238	1.0238	1.0238
5.0476	1.0476	1.0476
5.0714	1.0714	1.0714
5.0952	1.0952	1.0952
5.119	1.119	1.119
5.1429	1.1429	1.1429
5.1667	1.1667	1.1667
5.1905	1.1905	1.1905
5.2143	1.2143	1.2143
5.2381	1.2381	1.2381
5.2619	1.2619	1.2619
5.2857	1.2857	1.2857
5.3095	1.3095	1.3095
5.3333	1.3333	1.3333
5.3571	1.3571	1.3571
5.381	1.381	1.381
5.4048	1.4048	1.4048
5.4286	1.4286	1.4286
5.4524	1.4524	1.4524
5.4762	1.4762	1.4762
5.5	1.5	1.5
5	1	3
5.0238	1.0238	3.0238
5.0476	1.0476	3.0476
5.0714	1.0714	3.0714
5.0952	1.0952	3.0952
5.119	1.119	3.119
5.1429	1.1429	3.1429
5.1667	1.1667	3.1667
5.1905	1.1905	3.1905
5.2143	1.2143	3.2143
5.2381	1.2381	3.2381
5.2619	1.2619	3.2619
5.2857	1.2857	3.2857
5.3095	1.3095	3.3095
5.3333	1.3333	3.3333
5.3571	1.3571	3.3571
5.381	1.381	3.381
5.4048	1.4048	3.4048
5.4286	1.4286	3.4286
5.4524	1.4524	3.4524
5.4762	1.4762	3.4762
5.5	1.5	3.5
5	1	5
5.0238	1.0238	5.0238
5.0476	1.0476	5.0476
5.0714	1.0714	5.0714
5.0952	1.0952	5.0952
5.119	1.119	5.119
5.1429	1.1429	5.1429
5.1667	1.1667	5.1667
5.1905	1.1905	5.1905
5.2143	1.2143	5.2143
5.2381	1.2381	5.2381
5.2619	1.2619	5.2619
5.2857	1.2857	5.2857
5.3095	1.3095	5.3095
5.3333	1.3333	5.3333
5.3571	1.3571	5.3571
5.381	1.381	5.381
5.4048	1.4048	5.4048
5.4286	1.4286	5.4286
5.4524	1.4524	5.4524
5.4762	1.4762	5.4762
5.5	1.5	5.5
5	3	1
5.0238	3.0238	1.0238
5.0476	3.0476	1.0476
5.0714	3.0714	1.0714
5.0952	3.0952	1.0952
5.119	3.119	1.119
5.1429	3.1429	1.1429
5.1667	3.1667	1.1667
5.1905	3.1905	1.1905
5.2143	3.2143	1.2143
5.2381	3.2381	1.2381
5.2619	3.2619	1.2619
5.2857	3.2857	1.2857
5.3095	3.3095	1.3095
5.3333	3.3333	1.3333
5.3571	3.3571	1.3571
5.381	3.381	1.381
5.4048	3.4048	1.4048
5.4286	3.4286	1.4286
5.4524	3.4524	1.4524
5.4762	3.4762	1.4762
5.5	3.5	1.5
5	3	3
5.0238	3.0238	3.0238
5.0476	3.0476	3.0476
5.0714	3.0714	3.0714
5.0952	3.0952	3.0952
5.119	3.119	3.119
5.1429	3.1429	3.1429
5.1667	3.1667	3.1667
5.1905	3.1905	3.1905
5.2143	3.2143	3.2143
5.2381	3.2381	3.2381
5.2619	3.2619	3.2619
5.2857	3.2857	3.2857
5.3095	3.3095	3.3095
5.3333	3.3333	3.3333
5.3571	3.3571	3.3571
5.381	3.381	3.381
5.4048	3.4048	3.4048
5.4286	3.4286	3.4286
5.4524	3.4524	3.4524
5.4762	3.4762	3.4762
5.5	3.5	3.5
5	3	5
5.0238	3.0238	5.0238
5.0476	3.0476	5.0476
5.0714	3.0714	5.0714
5.0952	3.0952	5.0952
5.119	3.119	5.119
5.1429	3.1429	5.1429
5.1667	3.1667	5.1667
5.1905	3.1905	5.1905
5.2143	3.2143	5.2143
5.2381	3.2381	5.2381
5.2619	3.2619	5.2619
5.2857	3.2857	5.2857
5.3095	3.3095	5.3095
5.3333	3.3333	5.3333
5.3571	3.3571	5.3571
5.381	3.381	5.381
5.4048	3.4048	5.4048
5.4286	3.4286	5.4286
5.4524	3.4524	5.4524
5.4762	3.4762	5.4762
5.5	3.5	5.5
5	5	1
5.0238	5.0238	1.0238
5.0476	5.0476	1.0476
5.0714	5.0714	1.0714
5.0952	5.0952	1.0952
5.119	5.119	1.119
5.1429	5.1429	1.1429
5.1667	5.1667	1.1667
5.1905	5.1905	1.1905
5.2143	5.2143	1.2143
5.2381	5.2381	1.2381
5.2619	5.2619	1.2619
5.2857	5.2857	1.2857
5.3095	5.3095	1.3095
5.3333	5.3333	1.3333
5.3571	5.3571	1.3571
5.381	5.381	1.381
5.4048	5.4048	1.4048
5.4286	5.4286	1.4286
5.4524	5.4524	1.4524
5.4762	5.4762	1.4762
5.5	5.5	1.5
5	5	3
5.0238	5.0238	3.0238
5.0476	5.0476	3.0476
5.0714	5.0714	3.0714
5.0952	5.0952	3.0952
5.119	5.119	3.119
5.1429	5.1429	3.1429
5.1667	5.1667	3.1667
5.1905	5.1905	3.1905
5.2143	5.2143	3.2143
5.2381	5.2381	3.2381
5.2619	5.2619	3.2619
5.2857	5.2857	3.2857
5.3095	5.3095	3.3095
5.3333	5.3333	3.3333
5.3571	5.3571	3.3571
5.381	5.381	3.381
5.4048	5.4048	3.4048
5.4286	5.4286	3.4286
5.4524	5.4524	3.4524
5.4762	5.4762	3.4762
5.5	5.5	3.5
5	5	5
5.0238	5.0238	5.0238
5.0476	5.0476	5.0476
5.0714	5.0714	5.0714
5.0952	5.0952	5.0952
5.119	5.119	5.119
5.1429	5.1429	5.1429
5.1667	5.1667	5.1667
5.1905	5.1905	5.1905
5.2143	5.2143	5.2143
5.2381	5.2381	5.2381
5.2619	5.2619	5.2619
5.2857	5.2857	5.2857
5.3095	5.3095	5.3095
5.3333	5.3333	5.3333
5.3571	5.3571	5.3571
5.381	5.381	5.381
5.4048	5.4048	5.4048
5.4286	5.4286	5.4286
5.4524	5.4524	5.4524
5.4762	5.4762	5.4762
5.5	5.5	5.5
