# Supplementary material for: Multimodal multi-objective optimization algorithm based on hierarchical environment selection strategy
Source: PeerJ Comput Sci. 2024 Jul 16;10:e2182. doi: 10.7717/peerj-cs.2182 (PMC11323021; doi:10.7717/peerj-cs.2182)
Supplement: Supplemental Information 2 [file peerj-cs-10-2182-s002.zip › Datesets/SYM_PART_rotated.PF.csv]

0	4
0.0021633	3.8161
0.0086533	3.6366
0.01947	3.4613
0.034613	3.2904
0.054083	3.1239
0.07788	2.9616
0.106	2.8037
0.13845	2.6501
0.17523	2.5008
0.21633	2.3559
0.26176	2.2153
0.31152	2.079
0.3656	1.947
0.42401	1.8194
0.48675	1.6961
0.55381	1.5771
0.6252	1.4624
0.70092	1.3521
0.78096	1.2461
0.86533	1.1444
0.95403	1.0471
1.0471	0.95403
1.1444	0.86533
1.2461	0.78096
1.3521	0.70092
1.4624	0.6252
1.5771	0.55381
1.6961	0.48675
1.8194	0.42401
1.947	0.3656
2.079	0.31152
2.2153	0.26176
2.3559	0.21633
2.5008	0.17523
2.6501	0.13845
2.8037	0.106
2.9616	0.07788
3.1239	0.054083
3.2904	0.034613
3.4613	0.01947
3.6366	0.0086533
3.8161	0.0021633
4	0
0	4
0.0021633	3.8161
0.0086533	3.6366
0.01947	3.4613
0.034613	3.2904
0.054083	3.1239
0.07788	2.9616
0.106	2.8037
0.13845	2.6501
0.17523	2.5008
0.21633	2.3559
0.26176	2.2153
0.31152	2.079
0.3656	1.947
0.42401	1.8194
0.48675	1.6961
0.55381	1.5771
0.6252	1.4624
0.70092	1.3521
0.78096	1.2461
0.86533	1.1444
0.95403	1.0471
1.0471	0.95403
1.1444	0.86533
1.2461	0.78096
1.3521	0.70092
1.4624	0.6252
1.5771	0.55381
1.6961	0.48675
1.8194	0.42401
1.947	0.3656
2.079	0.31152
2.2153	0.26176
2.3559	0.21633
2.5008	0.17523
2.6501	0.13845
2.8037	0.106
2.9616	0.07788
3.1239	0.054083
3.2904	0.034613
3.4613	0.01947
3.6366	0.0086533
3.8161	0.0021633
4	0
0	4
0.0021633	3.8161
0.0086533	3.6366
0.01947	3.4613
0.034613	3.2904
0.054083	3.1239
0.07788	2.9616
0.106	2.8037
0.13845	2.6501
0.17523	2.5008
0.21633	2.3559
0.26176	2.2153
0.31152	2.079
0.3656	1.947
0.42401	1.8194
0.48675	1.6961
0.55381	1.5771
0.6252	1.4624
0.70092	1.3521
0.78096	1.2461
0.86533	1.1444
0.95403	1.0471
1.0471	0.95403
1.1444	0.86533
1.2461	0.78096
1.3521	0.70092
1.4624	0.6252
1.5771	0.55381
1.6961	0.48675
1.8194	0.42401
1.947	0.3656
2.079	0.31152
2.2153	0.26176
2.3559	0.21633
2.5008	0.17523
2.6501	0.13845
2.8037	0.106
2.9616	0.07788
3.1239	0.054083
3.2904	0.034613
3.4613	0.01947
3.6366	0.0086533
3.8161	0.0021633
4	0
0	4
0.0021633	3.8161
0.0086533	3.6366
0.01947	3.4613
0.034613	3.2904
0.054083	3.1239
0.07788	2.9616
0.106	2.8037
0.13845	2.6501
0.17523	2.5008
0.21633	2.3559
0.26176	2.2153
0.31152	2.079
0.3656	1.947
0.42401	1.8194
0.48675	1.6961
0.55381	1.5771
0.6252	1.4624
0.70092	1.3521
0.78096	1.2461
0.86533	1.1444
0.95403	1.0471
1.0471	0.95403
1.1444	0.86533
1.2461	0.78096
1.3521	0.70092
1.4624	0.6252
1.5771	0.55381
1.6961	0.48675
1.8194	0.42401
1.947	0.3656
2.079	0.31152
2.2153	0.26176
2.3559	0.21633
2.5008	0.17523
2.6501	0.13845
2.8037	0.106
2.9616	0.07788
3.1239	0.054083
3.2904	0.034613
3.4613	0.01947
3.6366	0.0086533
3.8161	0.0021633
4	0
0	4
0.0021633	3.8161
0.0086533	3.6366
0.01947	3.4613
0.034613	3.2904
0.054083	3.1239
0.07788	2.9616
0.106	2.8037
0.13845	2.6501
0.17523	2.5008
0.21633	2.3559
0.26176	2.2153
0.31152	2.079
0.3656	1.947
0.42401	1.8194
0.48675	1.6961
0.55381	1.5771
0.6252	1.4624
0.70092	1.3521
0.78096	1.2461
0.86533	1.1444
0.95403	1.0471
1.0471	0.95403
1.1444	0.86533
1.2461	0.78096
1.3521	0.70092
1.4624	0.6252
1.5771	0.55381
1.6961	0.48675
1.8194	0.42401
1.947	0.3656
2.079	0.31152
2.2153	0.26176
2.3559	0.21633
2.5008	0.17523
2.6501	0.13845
2.8037	0.106
2.9616	0.07788
3.1239	0.054083
3.2904	0.034613
3.4613	0.01947
3.6366	0.0086533
3.8161	0.0021633
4	0
0	4
0.0021633	3.8161
0.0086533	3.6366
0.01947	3.4613
0.034613	3.2904
0.054083	3.1239
0.07788	2.9616
0.106	2.8037
0.13845	2.6501
0.17523	2.5008
0.21633	2.3559
0.26176	2.2153
0.31152	2.079
0.3656	1.947
0.42401	1.8194
0.48675	1.6961
0.55381	1.5771
0.6252	1.4624
0.70092	1.3521
0.78096	1.2461
0.86533	1.1444
0.95403	1.0471
1.0471	0.95403
1.1444	0.86533
1.2461	0.78096
1.3521	0.70092
1.4624	0.6252
1.5771	0.55381
1.6961	0.48675
1.8194	0.42401
1.947	0.3656
2.079	0.31152
2.2153	0.26176
2.3559	0.21633
2.5008	0.17523
2.6501	0.13845
2.8037	0.106
2.9616	0.07788
3.1239	0.054083
3.2904	0.034613
3.4613	0.01947
3.6366	0.0086533
3.8161	0.0021633
4	0
0	4
0.0021633	3.8161
0.0086533	3.6366
0.01947	3.4613
0.034613	3.2904
0.054083	3.1239
0.07788	2.9616
0.106	2.8037
0.13845	2.6501
0.17523	2.5008
0.21633	2.3559
0.26176	2.2153
0.31152	2.079
0.3656	1.947
0.42401	1.8194
0.48675	1.6961
0.55381	1.5771
0.6252	1.4624
0.70092	1.3521
0.78096	1.2461
0.86533	1.1444
0.95403	1.0471
1.0471	0.95403
1.1444	0.86533
1.2461	0.78096
1.3521	0.70092
1.4624	0.6252
1.5771	0.55381
1.6961	0.48675
1.8194	0.42401
1.947	0.3656
2.079	0.31152
2.2153	0.26176
2.3559	0.21633
2.5008	0.17523
2.6501	0.13845
2.8037	0.106
2.9616	0.07788
3.1239	0.054083
3.2904	0.034613
3.4613	0.01947
3.6366	0.0086533
3.8161	0.0021633
4	0
0	4
0.0021633	3.8161
0.0086533	3.6366
0.01947	3.4613
0.034613	3.2904
0.054083	3.1239
0.07788	2.9616
0.106	2.8037
0.13845	2.6501
0.17523	2.5008
0.21633	2.3559
0.26176	2.2153
0.31152	2.079
0.3656	1.947
0.42401	1.8194
0.48675	1.6961
0.55381	1.5771
0.6252	1.4624
0.70092	1.3521
0.78096	1.2461
0.86533	1.1444
0.95403	1.0471
1.0471	0.95403
1.1444	0.86533
1.2461	0.78096
1.3521	0.70092
1.4624	0.6252
1.5771	0.55381
1.6961	0.48675
1.8194	0.42401
1.947	0.3656
2.079	0.31152
2.2153	0.26176
2.3559	0.21633
2.5008	0.17523
2.6501	0.13845
2.8037	0.106
2.9616	0.07788
3.1239	0.054083
3.2904	0.034613
3.4613	0.01947
3.6366	0.0086533
3.8161	0.0021633
4	0
0	4
0.0021633	3.8161
0.0086533	3.6366
0.01947	3.4613
0.034613	3.2904
0.054083	3.1239
0.07788	2.9616
0.106	2.8037
0.13845	2.6501
0.17523	2.5008
0.21633	2.3559
0.26176	2.2153
0.31152	2.079
0.3656	1.947
0.42401	1.8194
0.48675	1.6961
0.55381	1.5771
0.6252	1.4624
0.70092	1.3521
0.78096	1.2461
0.86533	1.1444
0.95403	1.0471
1.0471	0.95403
1.1444	0.86533
1.2461	0.78096
1.3521	0.70092
1.4624	0.6252
1.5771	0.55381
1.6961	0.48675
1.8194	0.42401
1.947	0.3656
2.079	0.31152
2.2153	0.26176
2.3559	0.21633
2.5008	0.17523
2.6501	0.13845
2.8037	0.106
2.9616	0.07788
3.1239	0.054083
3.2904	0.034613
3.4613	0.01947
3.6366	0.0086533
3.8161	0.0021633
4	0
