# Supplementary material for: Multimodal multi-objective optimization algorithm based on hierarchical environment selection strategy
Source: PeerJ Comput Sci. 2024 Jul 16;10:e2182. doi: 10.7717/peerj-cs.2182 (PMC11323021; doi:10.7717/peerj-cs.2182)
Supplement: Supplemental Information 2 [file peerj-cs-10-2182-s002.zip › Datesets/SYM_PART_rotated.PS.csv]

-0.70711	14.849
-0.67422	14.816
-0.64133	14.783
-0.60844	14.751
-0.57555	14.718
-0.54266	14.685
-0.50977	14.652
-0.47689	14.619
-0.444	14.586
-0.41111	14.553
-0.37822	14.52
-0.34533	14.487
-0.31244	14.455
-0.27955	14.422
-0.24667	14.389
-0.21378	14.356
-0.18089	14.323
-0.148	14.29
-0.11511	14.257
-0.082222	14.224
-0.049333	14.191
-0.016444	14.159
0.016444	14.126
0.049333	14.093
0.082222	14.06
0.11511	14.027
0.148	13.994
0.18089	13.961
0.21378	13.928
0.24667	13.895
0.27955	13.863
0.31244	13.83
0.34533	13.797
0.37822	13.764
0.41111	13.731
0.444	13.698
0.47689	13.665
0.50977	13.632
0.54266	13.599
0.57555	13.567
0.60844	13.534
0.64133	13.501
0.67422	13.468
0.70711	13.435
6.364	7.7782
6.3968	7.7453
6.4297	7.7124
6.4626	7.6795
6.4955	7.6466
6.5284	7.6137
6.5613	7.5808
6.5942	7.548
6.6271	7.5151
6.66	7.4822
6.6928	7.4493
6.7257	7.4164
6.7586	7.3835
6.7915	7.3506
6.8244	7.3177
6.8573	7.2848
6.8902	7.252
6.9231	7.2191
6.956	7.1862
6.9888	7.1533
7.0217	7.1204
7.0546	7.0875
7.0875	7.0546
7.1204	7.0217
7.1533	6.9888
7.1862	6.956
7.2191	6.9231
7.252	6.8902
7.2848	6.8573
7.3177	6.8244
7.3506	6.7915
7.3835	6.7586
7.4164	6.7257
7.4493	6.6928
7.4822	6.66
7.5151	6.6271
7.548	6.5942
7.5808	6.5613
7.6137	6.5284
7.6466	6.4955
7.6795	6.4626
7.7124	6.4297
7.7453	6.3968
7.7782	6.364
13.435	0.70711
13.468	0.67422
13.501	0.64133
13.534	0.60844
13.567	0.57555
13.599	0.54266
13.632	0.50977
13.665	0.47689
13.698	0.444
13.731	0.41111
13.764	0.37822
13.797	0.34533
13.83	0.31244
13.863	0.27955
13.895	0.24667
13.928	0.21378
13.961	0.18089
13.994	0.148
14.027	0.11511
14.06	0.082222
14.093	0.049333
14.126	0.016444
14.159	-0.016444
14.191	-0.049333
14.224	-0.082222
14.257	-0.11511
14.29	-0.148
14.323	-0.18089
14.356	-0.21378
14.389	-0.24667
14.422	-0.27955
14.455	-0.31244
14.487	-0.34533
14.52	-0.37822
14.553	-0.41111
14.586	-0.444
14.619	-0.47689
14.652	-0.50977
14.685	-0.54266
14.718	-0.57555
14.751	-0.60844
14.783	-0.64133
14.816	-0.67422
14.849	-0.70711
-7.7782	7.7782
-7.7453	7.7453
-7.7124	7.7124
-7.6795	7.6795
-7.6466	7.6466
-7.6137	7.6137
-7.5808	7.5808
-7.548	7.548
-7.5151	7.5151
-7.4822	7.4822
-7.4493	7.4493
-7.4164	7.4164
-7.3835	7.3835
-7.3506	7.3506
-7.3177	7.3177
-7.2848	7.2848
-7.252	7.252
-7.2191	7.2191
-7.1862	7.1862
-7.1533	7.1533
-7.1204	7.1204
-7.0875	7.0875
-7.0546	7.0546
-7.0217	7.0217
-6.9888	6.9888
-6.956	6.956
-6.9231	6.9231
-6.8902	6.8902
-6.8573	6.8573
-6.8244	6.8244
-6.7915	6.7915
-6.7586	6.7586
-6.7257	6.7257
-6.6928	6.6928
-6.66	6.66
-6.6271	6.6271
-6.5942	6.5942
-6.5613	6.5613
-6.5284	6.5284
-6.4955	6.4955
-6.4626	6.4626
-6.4297	6.4297
-6.3968	6.3968
-6.364	6.364
-0.70711	0.70711
-0.67422	0.67422
-0.64133	0.64133
-0.60844	0.60844
-0.57555	0.57555
-0.54266	0.54266
-0.50977	0.50977
-0.47689	0.47689
-0.444	0.444
-0.41111	0.41111
-0.37822	0.37822
-0.34533	0.34533
-0.31244	0.31244
-0.27955	0.27955
-0.24667	0.24667
-0.21378	0.21378
-0.18089	0.18089
-0.148	0.148
-0.11511	0.11511
-0.082222	0.082222
-0.049333	0.049333
-0.016444	0.016444
0.016444	-0.016444
0.049333	-0.049333
0.082222	-0.082222
0.11511	-0.11511
0.148	-0.148
0.18089	-0.18089
0.21378	-0.21378
0.24667	-0.24667
0.27955	-0.27955
0.31244	-0.31244
0.34533	-0.34533
0.37822	-0.37822
0.41111	-0.41111
0.444	-0.444
0.47689	-0.47689
0.50977	-0.50977
0.54266	-0.54266
0.57555	-0.57555
0.60844	-0.60844
0.64133	-0.64133
0.67422	-0.67422
0.70711	-0.70711
6.364	-6.364
6.3968	-6.3968
6.4297	-6.4297
6.4626	-6.4626
6.4955	-6.4955
6.5284	-6.5284
6.5613	-6.5613
6.5942	-6.5942
6.6271	-6.6271
6.66	-6.66
6.6928	-6.6928
6.7257	-6.7257
6.7586	-6.7586
6.7915	-6.7915
6.8244	-6.8244
6.8573	-6.8573
6.8902	-6.8902
6.9231	-6.9231
6.956	-6.956
6.9888	-6.9888
7.0217	-7.0217
7.0546	-7.0546
7.0875	-7.0875
7.1204	-7.1204
7.1533	-7.1533
7.1862	-7.1862
7.2191	-7.2191
7.252	-7.252
7.2848	-7.2848
7.3177	-7.3177
7.3506	-7.3506
7.3835	-7.3835
7.4164	-7.4164
7.4493	-7.4493
7.4822	-7.4822
7.5151	-7.5151
7.548	-7.548
7.5808	-7.5808
7.6137	-7.6137
7.6466	-7.6466
7.6795	-7.6795
7.7124	-7.7124
7.7453	-7.7453
7.7782	-7.7782
-14.849	0.70711
-14.816	0.67422
-14.783	0.64133
-14.751	0.60844
-14.718	0.57555
-14.685	0.54266
-14.652	0.50977
-14.619	0.47689
-14.586	0.444
-14.553	0.41111
-14.52	0.37822
-14.487	0.34533
-14.455	0.31244
-14.422	0.27955
-14.389	0.24667
-14.356	0.21378
-14.323	0.18089
-14.29	0.148
-14.257	0.11511
-14.224	0.082222
-14.191	0.049333
-14.159	0.016444
-14.126	-0.016444
-14.093	-0.049333
-14.06	-0.082222
-14.027	-0.11511
-13.994	-0.148
-13.961	-0.18089
-13.928	-0.21378
-13.895	-0.24667
-13.863	-0.27955
-13.83	-0.31244
-13.797	-0.34533
-13.764	-0.37822
-13.731	-0.41111
-13.698	-0.444
-13.665	-0.47689
-13.632	-0.50977
-13.599	-0.54266
-13.567	-0.57555
-13.534	-0.60844
-13.501	-0.64133
-13.468	-0.67422
-13.435	-0.70711
-7.7782	-6.364
-7.7453	-6.3968
-7.7124	-6.4297
-7.6795	-6.4626
-7.6466	-6.4955
-7.6137	-6.5284
-7.5808	-6.5613
-7.548	-6.5942
-7.5151	-6.6271
-7.4822	-6.66
-7.4493	-6.6928
-7.4164	-6.7257
-7.3835	-6.7586
-7.3506	-6.7915
-7.3177	-6.8244
-7.2848	-6.8573
-7.252	-6.8902
-7.2191	-6.9231
-7.1862	-6.956
-7.1533	-6.9888
-7.1204	-7.0217
-7.0875	-7.0546
-7.0546	-7.0875
-7.0217	-7.1204
-6.9888	-7.1533
-6.956	-7.1862
-6.9231	-7.2191
-6.8902	-7.252
-6.8573	-7.2848
-6.8244	-7.3177
-6.7915	-7.3506
-6.7586	-7.3835
-6.7257	-7.4164
-6.6928	-7.4493
-6.66	-7.4822
-6.6271	-7.5151
-6.5942	-7.548
-6.5613	-7.5808
-6.5284	-7.6137
-6.4955	-7.6466
-6.4626	-7.6795
-6.4297	-7.7124
-6.3968	-7.7453
-6.364	-7.7782
-0.70711	-13.435
-0.67422	-13.468
-0.64133	-13.501
-0.60844	-13.534
-0.57555	-13.567
-0.54266	-13.599
-0.50977	-13.632
-0.47689	-13.665
-0.444	-13.698
-0.41111	-13.731
-0.37822	-13.764
-0.34533	-13.797
-0.31244	-13.83
-0.27955	-13.863
-0.24667	-13.895
-0.21378	-13.928
-0.18089	-13.961
-0.148	-13.994
-0.11511	-14.027
-0.082222	-14.06
-0.049333	-14.093
-0.016444	-14.126
0.016444	-14.159
0.049333	-14.191
0.082222	-14.224
0.11511	-14.257
0.148	-14.29
0.18089	-14.323
0.21378	-14.356
0.24667	-14.389
0.27955	-14.422
0.31244	-14.455
0.34533	-14.487
0.37822	-14.52
0.41111	-14.553
0.444	-14.586
0.47689	-14.619
0.50977	-14.652
0.54266	-14.685
0.57555	-14.718
0.60844	-14.751
0.64133	-14.783
0.67422	-14.816
0.70711	-14.849
