# Supplementary material for: Multimodal multi-objective optimization algorithm based on hierarchical environment selection strategy
Source: PeerJ Comput Sci. 2024 Jul 16;10:e2182. doi: 10.7717/peerj-cs.2182 (PMC11323021; doi:10.7717/peerj-cs.2182)
Supplement: Supplemental Information 2 [file peerj-cs-10-2182-s002.zip › Datesets/SYM_PART_simple.PS.csv]

-11	10
-10.953	10
-10.907	10
-10.86	10
-10.814	10
-10.767	10
-10.721	10
-10.674	10
-10.628	10
-10.581	10
-10.535	10
-10.488	10
-10.442	10
-10.395	10
-10.349	10
-10.302	10
-10.256	10
-10.209	10
-10.163	10
-10.116	10
-10.07	10
-10.023	10
-9.9767	10
-9.9302	10
-9.8837	10
-9.8372	10
-9.7907	10
-9.7442	10
-9.6977	10
-9.6512	10
-9.6047	10
-9.5581	10
-9.5116	10
-9.4651	10
-9.4186	10
-9.3721	10
-9.3256	10
-9.2791	10
-9.2326	10
-9.186	10
-9.1395	10
-9.093	10
-9.0465	10
-9	10
-1	10
-0.95349	10
-0.90698	10
-0.86047	10
-0.81395	10
-0.76744	10
-0.72093	10
-0.67442	10
-0.62791	10
-0.5814	10
-0.53488	10
-0.48837	10
-0.44186	10
-0.39535	10
-0.34884	10
-0.30233	10
-0.25581	10
-0.2093	10
-0.16279	10
-0.11628	10
-0.069767	10
-0.023256	10
0.023256	10
0.069767	10
0.11628	10
0.16279	10
0.2093	10
0.25581	10
0.30233	10
0.34884	10
0.39535	10
0.44186	10
0.48837	10
0.53488	10
0.5814	10
0.62791	10
0.67442	10
0.72093	10
0.76744	10
0.81395	10
0.86047	10
0.90698	10
0.95349	10
1	10
9	10
9.0465	10
9.093	10
9.1395	10
9.186	10
9.2326	10
9.2791	10
9.3256	10
9.3721	10
9.4186	10
9.4651	10
9.5116	10
9.5581	10
9.6047	10
9.6512	10
9.6977	10
9.7442	10
9.7907	10
9.8372	10
9.8837	10
9.9302	10
9.9767	10
10.023	10
10.07	10
10.116	10
10.163	10
10.209	10
10.256	10
10.302	10
10.349	10
10.395	10
10.442	10
10.488	10
10.535	10
10.581	10
10.628	10
10.674	10
10.721	10
10.767	10
10.814	10
10.86	10
10.907	10
10.953	10
11	10
-11	0
-10.953	0
-10.907	0
-10.86	0
-10.814	0
-10.767	0
-10.721	0
-10.674	0
-10.628	0
-10.581	0
-10.535	0
-10.488	0
-10.442	0
-10.395	0
-10.349	0
-10.302	0
-10.256	0
-10.209	0
-10.163	0
-10.116	0
-10.07	0
-10.023	0
-9.9767	0
-9.9302	0
-9.8837	0
-9.8372	0
-9.7907	0
-9.7442	0
-9.6977	0
-9.6512	0
-9.6047	0
-9.5581	0
-9.5116	0
-9.4651	0
-9.4186	0
-9.3721	0
-9.3256	0
-9.2791	0
-9.2326	0
-9.186	0
-9.1395	0
-9.093	0
-9.0465	0
-9	0
-1	0
-0.95349	0
-0.90698	0
-0.86047	0
-0.81395	0
-0.76744	0
-0.72093	0
-0.67442	0
-0.62791	0
-0.5814	0
-0.53488	0
-0.48837	0
-0.44186	0
-0.39535	0
-0.34884	0
-0.30233	0
-0.25581	0
-0.2093	0
-0.16279	0
-0.11628	0
-0.069767	0
-0.023256	0
0.023256	0
0.069767	0
0.11628	0
0.16279	0
0.2093	0
0.25581	0
0.30233	0
0.34884	0
0.39535	0
0.44186	0
0.48837	0
0.53488	0
0.5814	0
0.62791	0
0.67442	0
0.72093	0
0.76744	0
0.81395	0
0.86047	0
0.90698	0
0.95349	0
1	0
9	0
9.0465	0
9.093	0
9.1395	0
9.186	0
9.2326	0
9.2791	0
9.3256	0
9.3721	0
9.4186	0
9.4651	0
9.5116	0
9.5581	0
9.6047	0
9.6512	0
9.6977	0
9.7442	0
9.7907	0
9.8372	0
9.8837	0
9.9302	0
9.9767	0
10.023	0
10.07	0
10.116	0
10.163	0
10.209	0
10.256	0
10.302	0
10.349	0
10.395	0
10.442	0
10.488	0
10.535	0
10.581	0
10.628	0
10.674	0
10.721	0
10.767	0
10.814	0
10.86	0
10.907	0
10.953	0
11	0
-11	-10
-10.953	-10
-10.907	-10
-10.86	-10
-10.814	-10
-10.767	-10
-10.721	-10
-10.674	-10
-10.628	-10
-10.581	-10
-10.535	-10
-10.488	-10
-10.442	-10
-10.395	-10
-10.349	-10
-10.302	-10
-10.256	-10
-10.209	-10
-10.163	-10
-10.116	-10
-10.07	-10
-10.023	-10
-9.9767	-10
-9.9302	-10
-9.8837	-10
-9.8372	-10
-9.7907	-10
-9.7442	-10
-9.6977	-10
-9.6512	-10
-9.6047	-10
-9.5581	-10
-9.5116	-10
-9.4651	-10
-9.4186	-10
-9.3721	-10
-9.3256	-10
-9.2791	-10
-9.2326	-10
-9.186	-10
-9.1395	-10
-9.093	-10
-9.0465	-10
-9	-10
-1	-10
-0.95349	-10
-0.90698	-10
-0.86047	-10
-0.81395	-10
-0.76744	-10
-0.72093	-10
-0.67442	-10
-0.62791	-10
-0.5814	-10
-0.53488	-10
-0.48837	-10
-0.44186	-10
-0.39535	-10
-0.34884	-10
-0.30233	-10
-0.25581	-10
-0.2093	-10
-0.16279	-10
-0.11628	-10
-0.069767	-10
-0.023256	-10
0.023256	-10
0.069767	-10
0.11628	-10
0.16279	-10
0.2093	-10
0.25581	-10
0.30233	-10
0.34884	-10
0.39535	-10
0.44186	-10
0.48837	-10
0.53488	-10
0.5814	-10
0.62791	-10
0.67442	-10
0.72093	-10
0.76744	-10
0.81395	-10
0.86047	-10
0.90698	-10
0.95349	-10
1	-10
9	-10
9.0465	-10
9.093	-10
9.1395	-10
9.186	-10
9.2326	-10
9.2791	-10
9.3256	-10
9.3721	-10
9.4186	-10
9.4651	-10
9.5116	-10
9.5581	-10
9.6047	-10
9.6512	-10
9.6977	-10
9.7442	-10
9.7907	-10
9.8372	-10
9.8837	-10
9.9302	-10
9.9767	-10
10.023	-10
10.07	-10
10.116	-10
10.163	-10
10.209	-10
10.256	-10
10.302	-10
10.349	-10
10.395	-10
10.442	-10
10.488	-10
10.535	-10
10.581	-10
10.628	-10
10.674	-10
10.721	-10
10.767	-10
10.814	-10
10.86	-10
10.907	-10
10.953	-10
11	-10
