# Supplementary material for: Multimodal multi-objective optimization algorithm based on hierarchical environment selection strategy
Source: PeerJ Comput Sci. 2024 Jul 16;10:e2182. doi: 10.7717/peerj-cs.2182 (PMC11323021; doi:10.7717/peerj-cs.2182)
Supplement: Supplemental Information 3 — The CEC2019 test set includes functions for testing algorithm performance on real populations in decision space and objective space. [file peerj-cs-10-2182-s003.zip]

Archive with 25 entries (23 files):
- Test funtion And Date in CEC2019/MM_testfunctions/
- Test funtion And Date in CEC2019/MM_testfunctions/functions/
- Test funtion And Date in CEC2019/MM_testfunctions/functions/MMF1.m
- Test funtion And Date in CEC2019/MM_testfunctions/functions/MMF1_e.m
- Test funtion And Date in CEC2019/MM_testfunctions/functions/MMF1_z.m
- Test funtion And Date in CEC2019/MM_testfunctions/functions/MMF10.m
- Test funtion And Date in CEC2019/MM_testfunctions/functions/MMF11.m
- Test funtion And Date in CEC2019/MM_testfunctions/functions/MMF12.m
- Test funtion And Date in CEC2019/MM_testfunctions/functions/MMF13.m
- Test funtion And Date in CEC2019/MM_testfunctions/functions/MMF14.m
- Test funtion And Date in CEC2019/MM_testfunctions/functions/MMF14_a.m
- Test funtion And Date in CEC2019/MM_testfunctions/functions/MMF15.m
- Test funtion And Date in CEC2019/MM_testfunctions/functions/MMF15_a.m
- Test funtion And Date in CEC2019/MM_testfunctions/functions/MMF2.m
- Test funtion And Date in CEC2019/MM_testfunctions/functions/MMF3.m
- Test funtion And Date in CEC2019/MM_testfunctions/functions/MMF4.m
- Test funtion And Date in CEC2019/MM_testfunctions/functions/MMF5.m
- Test funtion And Date in CEC2019/MM_testfunctions/functions/MMF6.m
- Test funtion And Date in CEC2019/MM_testfunctions/functions/MMF7.m
- Test funtion And Date in CEC2019/MM_testfunctions/functions/MMF8.m
- Test funtion And Date in CEC2019/MM_testfunctions/functions/MMF9.m
- Test funtion And Date in CEC2019/MM_testfunctions/functions/Omni_test.m
- Test funtion And Date in CEC2019/MM_testfunctions/functions/SYM_PART_rotated.m
- Test funtion And Date in CEC2019/MM_testfunctions/functions/SYM_PART_simple.m
- Test funtion And Date in CEC2019/MM_testfunctions/Readme.txt
