# Supplementary material for: Multimodal multi-objective optimization algorithm based on hierarchical environment selection strategy
Source: PeerJ Comput Sci. 2024 Jul 16;10:e2182. doi: 10.7717/peerj-cs.2182 (PMC11323021; doi:10.7717/peerj-cs.2182)
Supplement: Supplemental Information 3 — The CEC2019 test set includes functions for testing algorithm performance on real populations in decision space and objective space. [file peerj-cs-10-2182-s003.zip › Test funtion And Date in CEC2019/MM_testfunctions/functions/MMF1_z.m]

function y = MMF1_z(x)
% 1<=x1<=3    -1<=x2<=1
% x       number_of_point * number_of_decision_var
% y       number_of_point * number_of_objective 

    left_index=find(x(:,1)<2);%
    right_index=find(x(:,1)>=2);%
    y(left_index,1)      = 2-x(left_index,1);
    y(right_index,1)      = x(right_index,1)-2;
    y(left_index,2)=1.0 - sqrt(2-x(left_index,1)) + 2.0*(x(left_index,2)-sin(6*pi*(2-x(left_index,1))+pi)).^2;
    y(right_index,2)=1.0 - sqrt(x(right_index,1)-2) + 2.0*(x(right_index,2)-sin(2*pi*(x(right_index,1)-2)+pi)).^2;
end


%{
%% generate PS 
clear;
num=400;%¶¨ÒåµãµÄ¸öÊý
PS(:,1)=linspace(1,3,num);
%×ó°ë²¿·Ö ÓÒ°ë²¿·Ö·Ö±ð´¦Àí
    left_index=find(PS(:,1)<2);%ÕÒµ½Ð¡ÓÚ2µÄ²¿·Ö
    right_index=find(PS(:,1)>=2);%ÕÒµ½´óÓÚ2µÄ²¿·Ö
    PS(left_index,2)=sin(6*pi*abs(PS(left_index,1)-2)+pi);
    PS(right_index,2)=sin(2*pi*abs(PS(right_index,1)-2)+pi);
plot(PS(:,1),PS(:,2),'ro')
% plot(PS(:,1),PS(:,2),'ko','MarkerFaceColor','black','MarkerSize',4)
xlabel {\itx}_1
ylabel {\itx}_2
% set(get(gca,'YLabel'),'Rotation', -pi/2,'Position',[1,0]);%½«ylabelË³Ê±ÕëÐý×ª90¶È
PS1=PS(left_index,:);
PS2= PS(right_index,:);
PS_of_MMF13_data

%% generate PF
PF1= MMF1_z(PS1);
PF2=MMF1_z(PS2);
PF_of_MMF11_data
figure, plot(PF1(:,1),PF1(:,2),'o');
figure, plot(PF2(:,1),PF2(:,2),'o');
%}
