# Supplementary material for: Multimodal multi-objective optimization algorithm based on hierarchical environment selection strategy
Source: PeerJ Comput Sci. 2024 Jul 16;10:e2182. doi: 10.7717/peerj-cs.2182 (PMC11323021; doi:10.7717/peerj-cs.2182)
Supplement: Supplemental Information 3 — The CEC2019 test set includes functions for testing algorithm performance on real populations in decision space and objective space. [file peerj-cs-10-2182-s003.zip › Test funtion And Date in CEC2019/MM_testfunctions/functions/MMF3.m]

function f = MMF3(x)
% 0<=x1<= 1  0<=x2<=1.5
   f=zeros(2,1);
    f(1)      = x(1);
    if x(2)>=0&&x(2)<=0.5                       %0<=x(2)<=0.5
        y2=x(2)-x(1)^0.5;
    end
    if x(2)>0.5&&x(2)<1&&x(1)>=0&&x(1)<=0.25    %0.5<x(2)<1&&0<=x(1)<=0.25
        y2=x(2)-0.5-x(1)^0.5;
    end
    if x(2)>0.5&&x(2)<1&&x(1)>0.25              %0.5<x(2)<1&&x(1)>0.25
        y2=x(2)-x(1)^0.5;
    end
    if x(2)>=1&&x(2)<=1.5                             %1<=x(2)<=1.5           
        y2=x(2)-0.5-x(1)^0.5;
    end
   f(2)      = 1.0 - (x(1))^0.5 + 2*((4*y2^2)-2*cos(20*y2*pi/sqrt(2))+2);
end

% %% generate ture PS and true PF
% no=400;                  %ÅÁÀÛÍÐ×îÓÅ½â¼¯ÖÐ½âµÄ¸öÊý
% PS(1:no/2,1)=linspace(0,1,no/2);
% PS(1:no/2,2)=sqrt(PS(1:no/2,1));
% PS(no/2+1:no,1)=linspace(0,1,no/2);
% PS(no/2+1:no,2)=PS(1:no/2,2)+0.5;
% 
% PF(:,1)     = linspace(0,1,no/2);
% PF(:,2)     = 1-sqrt(PF(:,1));
% figure(1)
% plot(PS(:,1),PS(:,2),'ro');
% figure(2)
% plot(PF(:,1),PF(:,2),'ro');
