# Supplementary material for: Multimodal multi-objective optimization algorithm based on hierarchical environment selection strategy
Source: PeerJ Comput Sci. 2024 Jul 16;10:e2182. doi: 10.7717/peerj-cs.2182 (PMC11323021; doi:10.7717/peerj-cs.2182)
Supplement: Supplemental Information 3 — The CEC2019 test set includes functions for testing algorithm performance on real populations in decision space and objective space. [file peerj-cs-10-2182-s003.zip › Test funtion And Date in CEC2019/MM_testfunctions/functions/MMF9.m]

function y=MMF9(x)
% 0.1<x1<=1.1    0.1<=x2<=1.1   g(x2)>0
% num_of_peak global PSs
 y=zeros(2,1);
 num_of_peak=2;
 temp1=(sin(num_of_peak*pi.*x(2))).^6;
 g=2-temp1;
 y(1)=x(1);
 y(2)=g/x(1);
end
%Reference Niching Without Niching Parameters: Particle Swarm Optimization Using a Ring Topology
%        Multi-objective Genetic Algorithms: Problem Difficulties and Construction of Test Problems
