# Supplementary material for: Multimodal multi-objective optimization algorithm based on hierarchical environment selection strategy
Source: PeerJ Comput Sci. 2024 Jul 16;10:e2182. doi: 10.7717/peerj-cs.2182 (PMC11323021; doi:10.7717/peerj-cs.2182)
Supplement: Supplemental Information 3 — The CEC2019 test set includes functions for testing algorithm performance on real populations in decision space and objective space. [file peerj-cs-10-2182-s003.zip › Test funtion And Date in CEC2019/MM_testfunctions/functions/Omni_test.m]

function f = Omni_test(x)
% 0<=xi<= 6  
   f=zeros(2,1);
   n=length(x);
   for i=1:n
       f(1)=f(1)+sin(pi*x(i));
       f(2)=f(2)+cos(pi*x(i));
   end
  
end

%%
%Reference Omni-Optimizer: A Procedure for Single and Multi-Objective
%          Optimization
%          Approximating the Set of Pareto Optimal Solutions in Both the Decision and Objective Spaces by an Estimation of Distribution Algorithm
