# Supplementary material for: Multimodal multi-objective optimization algorithm based on hierarchical environment selection strategy
Source: PeerJ Comput Sci. 2024 Jul 16;10:e2182. doi: 10.7717/peerj-cs.2182 (PMC11323021; doi:10.7717/peerj-cs.2182)
Supplement: Supplemental Information 3 — The CEC2019 test set includes functions for testing algorithm performance on real populations in decision space and objective space. [file peerj-cs-10-2182-s003.zip › Test funtion And Date in CEC2019/MM_testfunctions/functions/SYM_PART_rotated.m]

function y=SYM_PART_rotated(x)
%Reference[Rudolph G, Naujoks B, Preuss M. Capabilities of EMOA to detect and preserve equivalent Pareto subsets[C]//Evolutionary Multi-Criterion Optimization. Springer Berlin/Heidelberg, 2007: 36-50.]
a=1;
b=10;
c=8;
w=pi/4;
%% f2 
xx1=cos(w)*x(1)-sin(w)*x(2);
xx2=sin(w)*x(1)+cos(w)*x(2);
x(1)=xx1;
x(2)=xx2;
%%
temp_t1=sign(x(1))*ceil((abs(x(1))-(a+c/2))/(2*a+c));
temp_t2=sign(x(2))*ceil((abs(x(2))-b/2)/b);
t1=sign(temp_t1)*min(abs(temp_t1),1);
t2=sign(temp_t2)*min(abs(temp_t2),1);

x1=x(1)-t1*(c+2*a);
x2=x(2)-t2*b;
y=fun([x1,x2],a);


end


function y=fun(x,a)
y=zeros(2,1);
y(1)=(x(1)+a)^2+x(2)^2;
y(2)=(x(1)-a)^2+x(2)^2;

end
