# Supplementary material for: Multimodal multi-objective optimization algorithm based on hierarchical environment selection strategy
Source: PeerJ Comput Sci. 2024 Jul 16;10:e2182. doi: 10.7717/peerj-cs.2182 (PMC11323021; doi:10.7717/peerj-cs.2182)
Supplement: Supplemental Information 3 — The CEC2019 test set includes functions for testing algorithm performance on real populations in decision space and objective space. [file peerj-cs-10-2182-s003.zip › Test funtion And Date in CEC2019/MM_testfunctions/Readme.txt]

This is the CEC Multimodal multiobjective optimization (MMO) test problem suite.
----------------------------------------------------------------------------
In the file folder "MMO test problems"
functions: the matlab codes of the test problems
Reference_PSPF_data: the reference PSs and PFs data of the test problems


Please refer to the following references for MMO.

1.K. Deb, ¡°Multi-Objective Genetic Algorithms: Problem Difficulties and Construction of Test Problems,¡± Evolutionary Computation, vol. 7, no. 3, pp. 205-230, 1999.
2.K. Deb, and S. Tiwari, ¡°Omni-Optimizer: A Procedure for Single and Multi-Objective Optimization,¡± International Conference on Evolutionary Multi-Criterion Optimization, pp. 47-61, 2005.
3.H. Ishibuchi, Y. Hitotsuyanagi, N. Tsukamoto, and Y. Nojima, Many-objective test problems to visually examine the behavior of multiobjective evolution in a decision space, International Conference on Parallel Problem Solving from Nature, pp. 91-100, 2010.
4.H. Ishibuchi, N. Akedo, and Y. Nojima, A many-objective test problem for visually examining diversity maintenance behavior in a decision space, Genetic and Evolutionary Computation Conference  pp. 649-656, 2011.
5.H. Ishibuchi, M. Yamane, N. Akedo, and Y. Nojima, Many-objective and many-variable test problems for visual examination of multiobjective search, IEEE Congress on Evolutionary Computation, pp. 1491-1498, 2013.
6.H. Masuda, Y. Nojima, and H. Ishibuchi, ¡°Visual examination of the behavior of EMO algorithms for many-objective optimization with many decision variables,¡± IEEE Congress on Evolutionary Computation, pp. 2633-2640, 2014.
7.J. J. Liang, C. T. Yue, and B. Y. Qu, ¡°Multimodal multi-objective optimization: A preliminary study¡±, IEEE Congress on Evolutionary Computation 2016, pp. 2454-2461, 2016.
8.P. Kerschke, H. Wang, M. Preuss, C. Grimme, A. Deutz, H. Trautmann, and M. Emmerich, ¡°Towards Analyzing Multimodality of Multiobjective Landscapes,¡± International Conference on Parallel Problem Solving from Nature, pp. 962-972, 2016.
9.T. Tusar, D. Brockhoff, N. Hansen, and A. Auger, ¡°COCO: The Bi-Objective Black Box Optimization Benchmarking (Bbob-Biobj) Test Suite,¡± arXiv preprint arXiv:1604.00359, 2016.
10.P. Kerschke, and C. Grimme, ¡°An Expedition to Multimodal Multi-Objective Optimization Landscapes,¡± International Conference on Evolutionary Multi-Criterion Optimization, pp. 329-343, 2017.
11.C. T. Yue, B. Y. Qu, and J. J. Liang, ¡°A Multiobjective Particle Swarm Optimizer Using Ring Topology for Solving Multimodal Multiobjective Problems¡±, IEEE Transactions on Evolutionary Computation, vol. 22, no. 5, pp. 805-817, 2018.
12.R. Tanabe, H. Ishibuchi, A Decomposition-Based Evolutionary Algorithm for Multi-modal Multi-objective Optimization, International Conference on Parallel Problem Solving from Nature, pp. 249-261, 2018.
13.Liu Y, Ishibuchi H, Nojima Y, et al. A Double-Niched Evolutionary Algorithm and Its Behavior on Polygon-Based Problems, International Conference on Parallel Problem Solving from Nature, pp. 262-273, 2018.
14.J. J. Liang, Q. Q. Guo, C. T. Yue, B. Y. Qu and K. J. Yu, ¡°A Self-Organizing Multi-Objective Particle Swarm Optimization Algorithm for Multimodal Multi-Objective Problems¡±, International Conference on Swarm Intelligence, pp. 550-560, 2018.
15.Y. Liu, G. G. Yen and D. Gong, A Multi-Modal Multi-Objective Evolutionary Algorithm Using Two-Archive and Recombination Strategies, IEEE Transactions on Evolutionary Computation, 2018, Early Access. DOI: 10.1109/TEVC.2018.2879406 (Codes are available on https://github.com/yiping0liu/TriMOEA-TAnR)
